# Supplementary material for: Characterization of UDP-Glucuronosyltransferases and the Potential Contribution to Nicotine Tolerance in Myzus persicae
Source: Int J Mol Sci. 2019 Jul 25;20(15):3637. doi: 10.3390/ijms20153637 (PMC6695686; doi:10.3390/ijms20153637)
Supplement: Supplementary file 1 [file ijms-20-03637-s001.zip]

Archive with 3 entries (3 files):
- Supplementary data 1.xlsx
- Supplementary data 2.xlsx
- Table S1.pdf
