# Supplementary material for: Characterization of UDP-Glucuronosyltransferases and the Potential Contribution to Nicotine Tolerance in Myzus persicae
Source: Int J Mol Sci. 2019 Jul 25;20(15):3637. doi: 10.3390/ijms20153637 (PMC6695686; doi:10.3390/ijms20153637)
Supplement: Supplementary file 1 [file ijms-20-03637-s001.zip › Supplementary data 1.xlsx]

## Sheet: Sheet1
Gene symbol	Nucleotide ID	Protein ID	Species	Nucleotide acid sequence	Amino acid sequence
UGT329A6	XM_022325043.1	XP_022180735.1	Myzus persicae	AGTATCATACAAAGGATGGAGTCACAACTCAAGGTTTTGATGTTCGTGCATGGTGCATGTACATCAGTAATTATTATTGTAACAGTATTTTCTCCAGCGAACACAGCCAACATCTTAGCTGTGTTTCCTCATCAAGGCTTTAGTCACAATGTTGTTTACCAGCCATACATCCTAGAACTTGCCAACCGAGGACACAACATCACTATTATTACTAACTATCCGCTAGAACATCCAAACATAAATAATATATCAATTAGAGGATCAATGCCTATTTCCAATAACAAAAAAAATATCAGCCATATAGAAGGCAAATTTATGAATGAAATACAAAGTTCAATAAGTACAATTTGGAATTTTCATTATCGTGGAAAAATATATGAAGCTATGTTTACGGTAGAT…	MESQLKVLMFVHGACTSVIIIVTVFSPANTANILAVFPHQGFSHNVVYQPYILELANRGHNITIITNYPLEHPNINNISIRGSMPISNNKKNISHIEGKFMNEIQSSISTIWNFHYRGKIYEAMFTVDGVKKLLNSPSKFDLLITEHFNNELFLGFAFKFNLPFILLSSCNMLPWNQHAIGQPYSLANIPSTLTGLGTKMNFYNRAMNTISHIVQLLGYKLFRRTRDEAIIKQKLDIEVSLDQLILNASLIMVNTHFTMLESKPLVPAAVEVGGIHITPIKPLPVDIQKYIDEAENGVIYFCMGSLLLGESFSAEKRQMFLNVFDKIPQRILWKWEGELPGKPSNVMIQKWMPQRDILAHPNVKLFISHGGLLGTTEAVHEGVPILSMPMFGDQVTNIK…
UGT329A7	XM_022319528.1	XP_022175220.1	Myzus persicae	AATATTTAATATTCTTATTAATAATATTTTACTAAGCTAGATAGTAATTTTTAACTATGATGATTGTTTTATTTGTAATAATAATTATTACTGCAACAGTGGTTTCTCCAGCGGACACGGCAAACATCTTAGCTGTGTTTCCTCATCAAGGATTAAGTCATCATTTGGTTTTCTTACCGTACGTCCAAGGACTCGCTAACAAAGGACATTTCATCACTCTTATCAGTAACTATCCGATAGAACATCCAAACATAAATAATTTATCAATTAGAGGATCAATAGCTATTACCAATAACAAAGAAAATATCAGCCACTTCGAAAGTGATTCAATGAATGAAATACAACGTTCTATGAATACCATTTGGAGTTTTTATACTCGCGGAACAATGTACGAAGCCA…	MMIVLFVIIIITATVVSPADTANILAVFPHQGLSHHLVFLPYVQGLANKGHFITLISNYPIEHPNINNLSIRGSIAITNNKENISHFESDSMNEIQRSMNTIWSFYTRGTMYEAIFTVDSVKTLLNSPSKFDLLITEHFNNELFLGFVLKFNIPFILLSSCNLLPWNQQAIGQPYSLANIPTTLTSLSAKMNFNSRVINIISHAVQLFGFNLLCRTRDEAVIKRNIDFEISVNQLILNASLIMVNTHFTMFESRPLVPAVVEIGGIHIMPTKPLPIDIQKYIDEAVNGVIYFCMGSLLRGESFSAEKRRMFLNVFDKIPQRILWKWEGELPEKPSNVMIRKWMPQRDILAHPNVKLFISHGGLLGTTEAVYEGVPILSMPISGDQVTNIKSIVSKGAAE…
UGT329B6	XM_022321899.1	XP_022177591.1	Myzus persicae	AAACTAGATATAACTACACCTAAAATGATTGTTTTATTTGTAACAGTAATTATTAGTGTAGCAGTAGTTTCTCCAGTAGACTCAGCAAACATCTTAGCTGTGTTTCCTCATTAAGGCTTAAGTTATGATTTGGTTTACCCTCCATGGATTCAAGGACTTGCAAGTTACAAGTCAAGGACACAGCATCACTATTATAAACATTCTAGGTGTATTTCCGATCGAAGCCCCTAGTCATCAGATCATTTTCGACTCTTACATGTCCGAACTTCATCGCCGCGGCCATAATGTGACGGTGTATTCACATTTTCCAGACATTGCCTCCGAACAATACAAGCGAATACAAATCAGCAATACGTCATCTGTATTGGACCCAAGCTACGTGACTATGGATCATATGTA…	MIWFTLHGFKDLQVTSQGHSITIINILGVFPIEAPSHQIIFDSYMSELHRRGHNVTVYSHFPDIASEQYKRIQISNTSSVLDPSYVTMDHMYSPSTLNSYKHMFHIVSNGEKYTQSDALRQLYDQPEDAYDLIVTETCNTDLYLALIDRFKAPFIAWTTSPLFVWSADRMGASTHPAYIPVLMTTYGPHMNFAERIYNTLMRSVAFYKYYTGSSISSQKIASKRYKDSSHLDQLVLRTSLLFVNTYHALWGSRPLPQNVVEVGGLHVKPPKPLQEDIQKYIDEAEDGVIYFCMGSLLRGETFSAEKRQMFLNVFNKIPQRILWKWEGELPGKPSNVMIRKWMPQRDILAHPNVKLFISHGGLLGTTEAVYEGVPILSMPIFGDQMTNIKAVVSKGGAEM…
UGT329B7	XM_022321897.1	XP_022177589.1	Myzus persicae	GTTTTGATAAAAAAAAAACGATAGGTGTTTTTTTTTTCTAATCAATAGATTAATAAAAGTAGATAATTTTCTTCCAAAATATGAATATGTTTGTATTCCGGTAGACCGGTAGACCGGTAGACGGTAGTGTGTTCAAATACAATCGACATGGAAATGATTAATTGCAACTCATATATTGTAATTTTACAATTGTTTATTCTTTCGTTTTTCAAAGAAGCTTTATGTGCAGACATTCTAGGTGTATTTCCGATCGAAGCCCCTAGTCATCAGATCATTTTCGACTCTTACATGTCCGAACTTCATCGCCGCGGCCATAATGTGACGGTGTATTCACATTTTCCAGACATTGCCTCCGAACAATACAAGCGAATACAAATCAGCAATACGTCATCTGTATTG…	MEMINCNSYIVILQLFILSFFKEALCADILGVFPIEAPSHQIIFDSYMSELHRRGHNVTVYSHFPDIASEQYKRIQISNTSSVLDPSYVTMDHMYSPSTLNSYKHMFHIVSNGEKYTQSDALRQLYDQPEDAYDLIVTETCNTDLYLALIDRFKAPFIAWTTSPLFVWSADRMGASTHPAYIPVLMTTYGPHMNFAERIYNTLMRSVAFYKYYTGSSISSQKIASKRYKDSSHLDQLVLRTSLLFVNTYHALWGSRPLPQNVVEVGGLHVKPPKPLQEDIQKYIDEAEDGVIYFCMGSLLRGETFSAEKRQMFLNVFNKIPQRILWKWEGELPGKPSNVMIRKWMPQRDILAHPNVKLFISHGGLLGTTEAVYEGVPILSMPIFGDQMTNIKAVVSKGG…
UGT330A5	XM_022308150.1	XP_022163842.1	Myzus persicae	AGAAAATACATTCCATTCAAAAATATTCATTTCATATTTCAGTTACCATAAACCTATAGTTTCATTTTTAGAGTATGATGATGCAGATGAAGGCCCCTCAGAGCAAAATTCAATGGAGTAATTTATACACAATTATAATTAAGTACATTGTAAAAGTTATTAATTTATCAATATATAAACCGCAAAAAAACTTGTATTTCGTATTAATAATTTCGCATTGTTGAAGTTTTTACTTCCGTCGTGTGATCTTATGCACACACATTTTTTTTTCAAAAAATAAATCTTTGGAGATATGAATTTATTTACACTTACGGTTTGACGCATGTTCTATATCCTTCGGCCTCCACACTTCCATCTGTCTTATTTTATCTGATTAAAATTATACACTCCGAGGACATT…	MKGQRDTVITATALLLVTAVIRCAAGYDILAIFPFSGKSHFHMFRAVSEALTARGHHLTVVGHFPKSPKEPSRQHQSQIGDTNGGGDGGGSYTDYSLVGSMPVYENFTTDEVTGNGYLKEMLIILQDGLDNCEAVLSSGRLSQLIQSRAKFDLVLVEIFNTGCFVSIANHFGAPVVGLTSTSLYPWFVGMVGDVVMPSYVPVNLLPFTSRMMFAERLINSVILVAMKTYYKFKYEHAAQEMVDKYLGKLNGGTVSESLNNVNAIIVNTHFVFGDTRPLPPGIIEVGGCTYKKPMPLPEDLERYVTEAERGVIYFSMGSIVKSSSIPTNQKMAMLRVFGRLDGYRVLWKWEDDPPPPEVRPENVMFVPWMPQFDVLNHPNVKLFISHGGLMGILDALYSG…
UGT341A7	XM_022315703.1	XP_022171395.1	Myzus persicae	TGTGATCAGTTTCGTCATTTTGATGAGAGCAAGCAACGGTTTCGTATCTAAGAATTACAACAAAATGTATAGTATCATCATTGTGTGTTCGAATTTACCTAACATCACAATAAAATATTAAACACGCGGTCGTGTTATAATGGTCACCATTTTTCTTTGAAAAATGTTTTATCAAGTTTCAATAATCATCACGATTTTGACAATCTCCGGTAGCGGGGTAGTACGTCCGATCGCTGCGGTTGCGGATATATTGGCATTCTTCCCGTTGCCAATTTACAGTCATTTTTCTGGTTTCAATCCACTGTTCCTGGAATTGGCAAATCGTGGTCACCGAGTGACCGTAGTCAGCCCCTTTTATCCAAAGGGAGATGTGCTGACCACCTACCGACACGTACCCAT…	MFYQVSIIITILTISGSGVVRPIAAVADILAFFPLPIYSHFSGFNPLFLELANRGHRVTVVSPFYPKGDVLTTYRHVPIPDVKIQRTRSPMEIRHRYRVNNMINVRLGMMKMVTRTLELNETRAFLNDTHNAFDLVLTECWYSDIYLAIGYRYSAPVVCLSPMAPSVTLSQSLGMPDHPAYVPSFWLRYSDSMSFGERLYNSAIAAAELIVSEIAFQSTDQQMLDDLYTYPGHRNCPPLDALRQAVQLTLVNGHHSVSYARPYPPNVVQVAGMHIRPQTSASIDRKFKALLDGATHGAIYFSFGSNIKMSDLGERDVQSFVESFRKLKQIVLWKWENGTIANLPDNVYIDKWFPQQYILSHRNCKLFITHGGYHSLVEALHYGLPLIGFPFYTDQYYNM…
UGT341A8	XM_022315697.1	XP_022171389.1	Myzus persicae	TTCAGTTATTATAGGCTTATTTTTAGTTGAAAGCGATCCGTTTCATTTCGATGCGAACTCGCATCAAACGATTTTGTGTTTATTTTTTATAGTATTACAACAAATAATATCGGTAAAACATCATCAAAATATTGACCGATATAACATTACAACAATTTACTATTATCCACGAGGTTGGATTATAACGACCACCTGCTTGCTTGTTTCTCTTTGAAAAATGTTCTCCCAAGTTTCAATAATTTTAGTGATTTTGACAATCTTTGGTAGCGGGGTAGTGCGTCCGATCGCTGCCGTTGCGGATATATTGGCGTTCTTCCCGTTGCCAATTTACAGTCATTTTTCCGGTTTCAATCCACTGTTCTTGGAATTGGCGAACCGTGGTCACCGCGTGACCGTAGT…	MFSQVSIILVILTIFGSGVVRPIAAVADILAFFPLPIYSHFSGFNPLFLELANRGHRVTVVSPFYPKGNVPNTYRHVPIPDVKIQRIRSPLEIRHTYRVTNMINVKQGMIKMVTRTLELNETRAFLNDTRYAFDVVLAECWYSDIYLAIGHRYSAPVVCLSPMAPSVTLSQSLGMPDHPAYVPSFWLRYSDSMSFGERLYNSAIAAAELIVSEIAFQSTDQQMLDDLYTYPGHRNCPPLDALRQAVQLTLVNGHHSVSYARPYPPNVVQVAGMHMRPQTSSTVDQKFKALLDGATNGAIYFSFGSNIKMSDLGERDVQSFVESFRKLKQIVLWKWENGTIANLPDNVYIDKWFPQQYILSHRNCKLFITHGGYHSLVEALHYGLPLIGFPFYTDQFYNM…
UGT342C4	XM_022319839.1	XP_022175531.1	Myzus persicae	ACGTAGTTGTTCCTACAAGTGTGTATTTGCGGCATAGCAGCTGCTGTTTGTCAGAATTGGTTTCGTCCCAACTATTCTGTTTTTACACGGCAGCGTGATCAATTTATTTATTTCCAGACCTGAGAGGTGTTTCTAGTGGCGGGGGACTACTACAACCTGTGTGAGTCGTCATTTACTCTTTTAGTCCGGACATTTAGTGCAATAGTAGTTCGTGATTGACTATCGCACGCATTATGTTTAAAGTGCAATTATTACAGCACTGGTGAATCGACAGCATTCGAAAGATGAGTTAATGTGTGATATTGTCTTACTCTACACCAGTACTCCACTAATACAAGAAGATGGATACGAAATGTTTACTCTGGATATTACTATTACTAGCAACTACAAACACGATAA…	MDTKCLLWILLLLATTNTINAAKILAITPIAAASHWNVMSSVLEVLLNRGHTITVVSPFPRKIPHENYTQIDVSKLVPFAIASPWETVVGVYKPPTRCLKFLNDVQQHMCRTAFNHPDLQLALQTQHYDLVITELLASRCDLYLASSLGVPHVAIMSSQMLTWYQDSFDSPSNPSYITTLNSPYPKPETFVQRFWNVVDYVTIFLYFKHIDNAATEMGRQYFGDGRPHAEALLRNVSMVFLNTHSNFDLSKPLATNFKEIGGIHLKPPKPLPTDLQEFIDSSEHGVIYFSLGSVVRMEDLPIAIQHGLTEGFGELSQNILWKLESDRPIINLPKNVITRKWFPQYDIIRHPNVKLFITHGGNSGVIEATSAGIPVLGFPIFFDQPRNLELFKHWGSGLF…
UGT343A10	XM_022323855.1	XP_022179547.1	Myzus persicae	AACATTTATCAAAATGATTAAATTATTTTTTAGGTAGGTAAATAATGATTAATTTTTGTAACTAAGAATTGAAAATTTTAAACAAGGATTCTCATAAACAGCTGTCAGGCCGTCTTCACTCGGAATAGTTTTTGGTACCTATACAATGATTATTTAATTCAAATTTAACAGTTCCTTTACAGTGACTCTCCACCTCCACGTTCTAGTCAGTGGTATGTTCAGCTTTTTTGAAACGGGGGATATCAATAATTTTTGACTAATCTTAGACCACTGCACATATAATGGGAGAAACGTAATGGATTTGGTAAGCATGAACTTTGTAACATCGGTTCAGTTGAAATGGCGCATTTGCATACAACTATCGGAAATGGTCATGTCGCATAGAAAGATGAAACAATT…	MDLVSMNFVTSVQLKWRICIQLSEMVMSHRKMKQFVQSSSNSFDLIMVETFGQEYAVAMGHKFNAPVINLAPAMIWASISKWLHVPSTFSYIPDACTQSTSDMGFIERLKNSITGFMQLYVENYLYLPKTKEVMDTYLKYRGWESRPPLEHMLNNISLTLVNSHNAIGISRAYLPGIIEVGGMHIKDPKPLPKNLQTFLDTANEGVIFFSFGTLVNLNDLPKAKLKVFISVLGRLKQKVIIKWIPDDNNVKLSQNIMTGSWFPQRDILAHPNVILFITHGGLHSLEETVCNAKPIVGIPFFAEQNFNMKIVEEKGYGKLVNFFEITEESFGNAIEEVLSNVTFKEKAIIQSLVYKDQPMKPLDRAVYWVEYVIRYGGAGHLKSDSIGLNDLQYFLFDIS…
UGT343A11	XM_022322497.1	XP_022178189.1	Myzus persicae	AATGTGTTATGCAACGTGCAACCTGTAGTACCCGTGAAAGGCACTTAGTAACTACATCAAAAAAATCAAAAATTTTCCTTCCACTAATCGTACTATTTTATACTAATATAATAAATAATAATACTCGGTTAAAATTATTACATTTTTGCCTTTTTAAATACAAAATGTTGCCAAGCATGTTTTTGTGTACAATTGTGTGTGCTGCAATCGCCGTCGCAAAGGCGTCAAACATTTTAGTGTTTATGCCGATGCCGTTTAGAAGCCATTTTCGTGGATTTCAACCATTGTTCGAAGAGCTGTCACGTAGAGGACACAATGTAACCGTAGTGACTTCTTACCCTGAAAATCGTCAGATTGCCAACTACACGGAAATAGGACCATTTATTTCCAAAGGACATG…	MQRATCSTRERHLVTTSKKSKIFLPLIVLFYTNIINNNTRLKLLHFCLFKYKMLPSMFLCTIVCAAIAVAKASNILVFMPMPFRSHFRGFQPLFEELSRRGHNVTVVTSYPENRQIANYTEIGPFISKGHERNVTEMMHKNFVTSALSVWKLGEILTEVLKHKSMVDFLQTNSDSFDLVIIESCCQEYTVVLGHKFNAPVINLVPAMLWSSISKWIHVPSTFSYIPNILLETTSDMSFTQRLKNTITGVLQLYVENYLYLPRMKEVMDTHFTYKGWESRPSLEDMLNNVSLTLVNAHHAVGVSRPYLPGVIDVGGMHIKESKSLSGDLQTFVDSAEHGVVYFSFGSVINLNHLPKEKLNIFLGTIEKLKQKVILKWTPNASVKLPQNVMSGSWFPQSDI…
UGT343A12	XM_022308379.1	XP_022164071.1	Myzus persicae	AAAATGCATGCGTTGTTTAATATAAACCAAAAACACGTAAAGCTTACAAATAAAATCAACGTAACAACGTGAGATCAACGCGGTTCAATTAAAAAATTACAATTTTCAGACTTTTAAAAAAATATTATTTAATGTATTGAATTTTATTCCGGACTTGGTACTCTGGCCCACTTGCACGTGTAGGTAGAATTGTAGAAACAAATAGTGAGAAATGTCATGGAATTAGTGCATATGAACTTCGTGACGTCTGTCCAATTAAAATGGGACCTTGGCATAAGGATGTCCGATTCCGTCATGTCACACGAGAACATGAAAAATTTCGTCCAGTCGAGTTCGAATTCGTTCGACTTGGTTATAATCGAAACGTTCTGCCAAGAGTACACTGTCGCCATGGGCCAC…	MELVHMNFVTSVQLKWDLGIRMSDSVMSHENMKNFVQSSSNSFDLVIIETFCQEYTVAMGHKYNAPVINLSPAMPWVSVSKWLDVPATYSYIPDMCLQSTGDMGFIERLKNTISGLMQSYADNFVYFPKMKETMDTYITYDGWESRPPLEQMLKNVSLTLVNSNYYAIGVARPYLPGIVEVGGMHIKPPNPLPENLQIFLDAADEGAIFFSFGSIINLNDLPNEKLEIVLSVIQKLKQKVIIKWTPNDGVKLSENIMTGSWFPQNDILAHPNVKLFITHGGLHSIEETISNAIPVVGIPFFADQYLNMKIAEEKGYGKLVNFFEMTEESFGNAVKELLSNVMYKETAKVQSQVFKDQPMKPLDLAVYWVEYVIRNGGAEHLISGSIELNDAQYFLLDIS…
UGT343A13	XM_022308370.1	XP_022164062.1	Myzus persicae	TCGAAGAGTTAGCTCACCGAGGACACAATGTAACGGTAGCTAGTTCATTCCCTCTAGATCGTCCGCTCGTCAACTACACAGATGTAGGGCCATTCGTTAACAAAGGAAGGCGTAGTGAGAAATGTCATGGAATTAGTGCATATGAACTTCGTGACGTCTGTCCAATTAAAATGGGACCTTGGCATAAGGATGTCCGATTCCGTCATGTCACACGAGAACATGAAAAATTTCGTCCAGTCGAGTTCGAATTCGTTCGACTTGGTTATAATCGAAACGTTCTGCCAAGAGTACACTGTCGCCATGGGCCACAAATACAACGCCCCCGTCATAAATCTGTCGCCGGCGATGCCCTGGGTCAGTGTTAGCAAATGGCTGGACGTCCCTGCCACATATTCGTAC…	MELVHMNFVTSVQLKWDLGIRMSDSVMSHENMKNFVQSSSNSFDLVIIETFCQEYTVAMGHKYNAPVINLSPAMPWVSVSKWLDVPATYSYIPDMCLQSTGDMGFIERLKNTISGLMQSYADNFVYFPKMKETMDTYITYDGWESRPPLEQMLKNVSLTLVNSNYYAIGVARPYLPGIVEVGGMHIKPPNPLPENLQIFLDAADEGAIFFSFGSIINLNDLPNEKLEIVLSVIQKLKQKVIIKWTPNDGVKLSENIMTGSWFPQNDILAHPNVKLFITHGGLHSIEETISNAIPVVGIPFFADQYLNMKIAEEKGYGKLVNFFEMTEESFGNAVKELLSNVMYKETAKVQSQVFKDQPMKPLDLAVYWVEYVIRNGGAEHLISGSIELNDAQYFLLDIS…
UGT343A14	XM_022326186.1	XP_022181878.1	Myzus persicae	TGTTACTTAGGTCCTGAACCCTACTGCGATAAAATATGAAGTTCTGATGAAGATAACATATTATTATTGAACGAGCCTCACTTTATATAGTACATAGGTGAGGAAGAGATACGGACCAATATAATTTCAGTTGAACGTAATGCCAGGTGGGGGAGGTCATATTTGCTATCTCGACGACCGTCTGTAGCAGCACTTCATTTATTATCTCGTAGTTGAGATAATATATTCCATTTATATTATTTAAGTTATATTATACATATATAAGTATATAATACTATAATACATCGACCATAGATGCCAAATGTGTTATGCAACGTGCAACCTGTAATATATATTATACAGTACAACATGTTGCCAAGCATGTTTTTTTGTACAATTGCATGTGCTATAATCGCTGTT…	MPNVLCNVQPVIYIIQYNMLPSMFFCTIACAIIAVVKASNILVFMPIPFRSHFHGFQPLFEELSHRGHNVTVVSSFPQNRQIANYTDIGPFVSKEHERNAMDMMGKNFLTSTLTVWKLGVTFTKVLKHKSMVDFLQTNSDSFDLVMIESCCQEYTVVLGHKFSAPIIKLQPTMLWSSISKWIHVPSTFSYIPNTFLETTSDMSFTQRLKNTITGVLQLYVENYLYLPKMKEVMDTHFTYKGWESRPSLEDMLNNVSLTLVNSHYAVGVSRPYLPGVIDDLQTFVDSAEHGVIYFSLGSVVNLNHLPQEKLNIFLGTIAKLKQNVILKWTPNASVKLPQNVMTGSWFPQSDILAHPKVRLFITHGGLHSLEETVYHAKPVVAIPCFGDQHLNIKLVERKG…
UGT343A15	XM_022323854.1	XP_022179546.1	Myzus persicae	CTCTATCTAATTTTGAATTTGGTACACCAATATTAAAAAAAAAAAATAATAATCCACTAACTAAACTATTGTAAAAGAGAAGTTTATATCGCCATAAAACACTTTAGAACAAAAAATCTCAAGAATTCAGAAAATATTCATTGAGTATAAGGATTTTAAAATTCCAAAAATCAGAATTTTAATACATTTATTATTAAATCAAAAATTGAGAGTAAGCATGCTTAGTTAGCTATATATAGGTGACATTTACACTTATTTTTTTCTTAAAACTTTAGCAACAATTTGTTCTTATTGTTGTATATACATATACATTAATATTAATTATTTTTACCAGCATACTGAAGCCACCTTTCTAGAAAAACCTCGAGTGTTCAGGAAGTCTAGCTTGGGGGGTCTGCT…	MLPCVVFCLVLCITTNVTRAANILVFMPLPIKSHVRGFQPLFEELSNRGHNVTVVSSFPLDRPVANYTDIGSFVDKTRGRNVMDLVSMNFVTSVQLKWRICIQLSEMVMSHRKMKQFVQSSSNSFDLIMVETFGQEYAVAMGHKFNAPVINLAPAMIWASISKWLHVPSTFSYIPDACTQSTSDMGFIERLKNSITGFMQLYVENYLYLPKTKEVMDTYLKYRGWESRPPLEHMLNNISLTLVNSHNAIGISRAYLPGIIEVGGMHIKDPKPLPKNLQTFLDTANEGVIFFSFGTLVNLNDLPKAKLKVFISVLGRLKQKVIIKWIPDDNNVKLSQNIMTGSWFPQRDILAHPNVILFITHGGLHSLEETVCNAKPIVGIPFFAEQNFNMKIVEEKGYG…
UGT343A16	XM_022323853.1	XP_022179545.1	Myzus persicae	CTCTATCTAATTTTGAATTTGGTACACCAATATTAAAAAAAAAAAATAATAATCCACTAACTAAACTATTGTAAAAGAGAAGTTTATATCGCCATAAAACACTTTAGAACAAAAAATCTCAAGAATTCAGAAAATATTCATTGAGTATAAGGATTTTAAAATTCCAAAAATCAGAATTTTAATACATTTATTATTAAATCAAAAATTGAGAGTAAGCATGCTTAGTTAGCTATATATAGGTGACATTTACACTTATTTTTTTCTTAAAACTTTAGCAACAATTTGTTCTTATTGTTGTATATACATATACATTAATATTAATTATTTTTACCAGCATACTGAAGCCACCTTTCTAGAAAAACCTCGAGTGTTCAGGAAGTCTAGCTTGGGGGGTCTGCT…	MLPCVVFCLVLCITTNVTRAANILVFMPLPIKSHVRGFQPLFEELSNRGHNVTVVSSFPLDRPVANYTDIGSFVDKTRVLFVSGRNVMDLVSMNFVTSVQLKWRICIQLSEMVMSHRKMKQFVQSSSNSFDLIMVETFGQEYAVAMGHKFNAPVINLAPAMIWASISKWLHVPSTFSYIPDACTQSTSDMGFIERLKNSITGFMQLYVENYLYLPKTKEVMDTYLKYRGWESRPPLEHMLNNISLTLVNSHNAIGISRAYLPGIIEVGGMHIKDPKPLPKNLQTFLDTANEGVIFFSFGTLVNLNDLPKAKLKVFISVLGRLKQKVIIKWIPDDNNVKLSQNIMTGSWFPQRDILAHPNVILFITHGGLHSLEETVCNAKPIVGIPFFAEQNFNMKIVE…
UGT343A17	XM_022308362.1	XP_022164054.1	Myzus persicae	ACAATTTTAAGTATTTACAGTTCTTATGTTTTGAGTTTCATCAAAAAAACAAAATTGATTATGTCAAAAAATGGGTTTGCTTAAAAAATTTTATTTTTCTCCGCACATTTGAAAACTACTGGAAATTTCTTACTTTTGATATCCTCAATCCTCCTTAAAGTGCCTACTAGGTTCTCTTCTCTACTAGAAAGATTCTGAAGCATTATAAAATTAGAACATTTTTACCGTCCCAATACTGCAGATGGAACGAGCCAACGGGGACATGACCGCTTTAGCCCTCTTGCAGTACGCCACTGCATACACAAAATGTAAAATAATATTAATTATGAAATAGTTATCTAAGGACTGAAGCGATGCGATAGCAGTTTCTCTCGTATTAGTTGTACCAGAAGCTAGTGT…	MLPSMFFCSVLCIAACTIVTRAANILVFMPLPMKSHFRGFQPLFEELAHRGHNVTVASSFPLDRPLVNYTDVGPFVNKGRLRNVMELVHMNFVTSVQLKWDLGIRMSDSVMSHENMKNFVQSSSNSFDLVIIETFCQEYTVAMGHKYNAPVINLSPAMPWVSVSKWLDVPATYSYIPDMCLQSTGDMGFIERLKNTISGLMQSYADNFVYFPKMKETMDTYITYDGWESRPPLEQMLKNVSLTLVNSNYYAIGVARPYLPGIVEVGGMHIKPPNPLPENLQIFLDAADEGAIFFSFGSIINLNDLPNEKLEIVLSVIQKLKQKVIIKWTPNDGVKLSENIMTGSWFPQNDILAHPNVKLFITHGGLHSIEETISNAIPVVGIPFFADQYLNMKIAEEKG…
UGT343A7	XM_022326187.1	XP_022181879.1	Myzus persicae	GTTACTTAGGTCCTGAACCCTACTGCGATAAAATATGAAGTTCTGATGAAGATAACATATTATTATTGAACGAGCCTCACTTTATATAGTACATAGGTGAGGAAGAGATACGGACCAATATAATTTCAGTTGAACGTAATGCCAGGTGGGGGAGGTCATATTTGCTATCTCGACGACCGTCTGTAGCAGCACTTCATTTATTATCTCGTAGTTGAGATAATATATTCCATTTATATTATTTAAGTTATATTATACATATATAAGTATATAATACTATAATACATCGACCATAGATGCCAAATGTGTTATGCAACGTGCAACCTGTAATATATATTATACAGTGTTTATGCCGATACCGTTTAGAAGCCATTTTCATGGATTTCAACCGTTGTTCGAAGA…	MQRATCNIYYTVFMPIPFRSHFHGFQPLFEELSHRGHNVTVVSSFPQNRQIANYTDIGPFVSKEHERNAMDMMGKNFLTSTLTVWKLGVTFTKVLKHKSMVDFLQTNSDSFDLVMIESCCQEYTVVLGHKFSAPIIKLQPTMLWSSISKWIHVPSTFSYIPNTFLETTSDMSFTQRLKNTITGVLQLYVENYLYLPKMKEVMDTHFTYKGWESRPSLEDMLNNVSLTLVNSHYAVGVSRPYLPGVIDVGGMHIKESKSLSGDLQTFVDSAEHGVIYFSLGSVVNLNHLPQEKLNIFLGTIAKLKQNVILKWTPNASVKLPQNVMTGSWFPQSDILAHPKVRLFITHGGLHSLEETVYHAKPVVAIPCFGDQHLNIKLVERKGYGKLVYYFNITEESFGN…
UGT343A8	XM_022326185.1	XP_022181877.1	Myzus persicae	TGTTACTTAGGTCCTGAACCCTACTGCGATAAAATATGAAGTTCTGATGAAGATAACATATTATTATTGAACGAGCCTCACTTTATATAGTACATAGGTGAGGAAGAGATACGGACCAATATAATTTCAGTTGAACGTAATGCCAGGTGGGGGAGGTCATATTTGCTATCTCGACGACCGTCTGTAGCAGCACTTCATTTATTATCTCGTAGTTGAGATAATATATTCCATTTATATTATTTAAGTTATATTATACATATATAAGTATATAATACTATAATACATCGACCATAGATGCCAAATGTGTTATGCAACGTGCAACCTGTAATATATATTATACAGTACAACATGTTGCCAAGCATGTTTTTTTGTACAATTGCATGTGCTATAATCGCTGTT…	MPNVLCNVQPVIYIIQYNMLPSMFFCTIACAIIAVVKASNILVFMPIPFRSHFHGFQPLFEELSHRGHNVTVVSSFPQNRQIANYTDIGPFVSKEHERNAMDMMGKNFLTSTLTVWKLGVTFTKVLKHKSMVDFLQTNSDSFDLVMIESCCQEYTVVLGHKFSAPIIKLQPTMLWSSISKWIHVPSTFSYIPNTFLETTSDMSFTQRLKNTITGVLQLYVENYLYLPKMKEVMDTHFTYKGWESRPSLEDMLNNVSLTLVNSHYAVGVSRPYLPGVIDVGGMHIKESKSLSGDLQTFVDSAEHGVIYFSLGSVVNLNHLPQEKLKQNVILKWTPNASVKLPQNVMTGSWFPQSDILAHPKVRLFITHGGLHSLEETVYHAKPVVAIPCFGDQHLNIKLV…
UGT343A9	XM_022326184.1	XP_022181876.1	Myzus persicae	TAATTGAATACAACGCGGCGGTCAATAACGCTTTCACGCTCGTGAATGACGTGCTCTGTTTGACAGAGCCTTAACTTTACGATTGTCGCAAGCCCCGAGATAGTTGAGGCCTGAGTGCCTGACGCGTTTCGCAGCTGTCGTGTGAAAAATAAAGTGCCACTGTCGCCGTTGCAGCGTGGAGCTGGAGCCAATCCATCTTCTCGAGGTCCTGAACCCTACTGCGATAAAATATGAAGTTCTGATGAAGATAACATATTATTATTGAACGAGCCTCACTTTATATAGTACATAGGTGAGGAAGAGATACGGACCAATATAATTTCAGTTGAACGTAATGCCAGGTGGGGGAGGTCATATTTGCTATCTCGACGACCGTCTGTAGCAGCACTTCATTTATTA…	MPNVLCNVQPVIYIIQYNMLPSMFFCTIACAIIAVVKASNILVFMPIPFRSHFHGFQPLFEELSHRGHNVTVVSSFPQNRQIANYTDIGPFVSKEHERNAMDMMGKNFLTSTLTVWKLGVTFTKVLKHKSMVDFLQTNSDSFDLVMIESCCQEYTVVLGHKFSAPIIKLQPTMLWSSISKWIHVPSTFSYIPNTFLETTSDMSFTQRLKNTITGVLQLYVENYLYLPKMKEVMDTHFTYKGWESRPSLEDMLNNVSLTLVNSHYAVGVSRPYLPGVIDVGGMHIKESKSLSGDLQTFVDSAEHGVIYFSLGSVVNLNHLPQEKLNIFLGTIAKLKQNVILKWTPNASVKLPQNVMTGSWFPQSDILAHPKVRLFITHGGLHSLEETVYHAKPVVAIPCF…
UGT343B4	XM_022308352.1	XP_022164044.1	Myzus persicae	ACAAAAAGAGTTGGTCACCTCCAAACCTGCAATGGCTGAGCGGAGATGACGGTTCCTTAAAATAAAATAGAGATTGACGTTATGCATTTGATGGATATAAATTTCGTAATGACAGTGACTACCAGATGGTTTTTCGCCCGTCTCTTGTCCGCCCAAATGGAGCAAGCGACTTTAATAGACTTTCTGCGATCGGAGGACAACTCGTTTGACTTGGTCATGATCGAATCTTTCCTCCAGGAATACACCGTGGCCCTCGGCCATAAATACAACGCTCCCGTCGTCAACTTGTCACCGGCTATGGTGTGGGTGAGCGCCAGCAAATGGACGCATCTACCTTCGACATTTTCGTACATACCGGATTGCTGCATAGGCGTCACCGACGACATGAGTTTCGTGGAC…	MHLMDINFVMTVTTRWFFARLLSAQMEQATLIDFLRSEDNSFDLVMIESFLQEYTVALGHKYNAPVVNLSPAMVWVSASKWTHLPSTFSYIPDCCIGVTDDMSFVDRLKNTIAGLIQMFVEDYLYIPMIKAEMSKHFAYVGWQSRPTLEQMLNNVSLTLMNAYHAVGVCRPYLPGIVEVGGMHIKEPKPLPKDLQDYIDSASNGVIYFSFGSIMNLSNLPKEKLSSILNAISRLKQKVIIKWVPDKSIKLPQNVKVGSWLPQNDILAHPNVKLFITHGGLHSIEEAVYNEKPLIGIPFFADQLTNMRLVEKVGYGKLIPYNQITEESLGNAVEEVLSNPAFKDKATLQSRVYRDQPMKPLDRAIYWIEYVIRNDGAQYLKADSIGLNTAQYFLFDVTLF…
UGT344A17	XM_022313688.1	XP_022169380.1	Myzus persicae	AAAGAGCTTATTTTTTTTTCCAACACCAGTTGACATTACATAATAATGTACCTAGTACTATTTATAAAAAAATTAGGATGGTTCCTGCTTTAGTTTATTTGGATCTTTAATATTGAACAAGTGATTTTTGAAAAGTTAATAGTTTTAAACCGGAAAGAAGAAAAAACATGTTCAGTTTCGCTGCGACGTTGGTTGCGTTGTATGCGTGCTCATCGTCGCTCCAGTGGACGCCGGCCAGTGCTGCGAACATCCTGGCGGTGCAGACGATCCCGGGAAAGAGCCACTGGAACGTGATGCGGTCCATGTTGCGGGCGTTGACTGACCGCGGTCACACCTTGACCGTGTTCACGCCGTTCGTGGACGGTGACCGGGATGGTTACACGGAGGTGGACGTGTCCG…	MFSFAATLVALYACSSSLQWTPASAANILAVQTIPGKSHWNVMRSMLRALTDRGHTLTVFTPFVDGDRDGYTEVDVSEKIAPNLGINATFLIENYIPLRKAMPSMINHSRKRCDMIYGHPRMVDILNRAAAWHFDLVVTEPFMSECVAYVANVLGVPMVHVVAFPVVTYSERPLTGHVPNLAAAGHAMSRRGTPKTFAERFGNVALMVYCSALTWYTEWKLRRSNPRPYDAMDLVRPSMIFINSHSITIPARSQTSDFVQIGGIHLTPPEPIPKVIYRTRSVATLGGLGIVTPKYYTEDILEFIDDAPHGVIFLSFGSMILMSSLPETVQLAFKDALARVPQKVLWKYEEKMKEIPDNVMSRKWFPQRDILLHTNVKLFISHGGISGVYESLDAAVPVL…
UGT344A18	XM_022313687.1	XP_022169379.1	Myzus persicae	ACAAAAAATAAATGTATTATTTATATTTCATACATTAAATTATTATAATTTTTACTACCTACATTTCTACATTATAATTTACGTCAAATAAATGTATCGAATTTTAAACGAGTTAAAGATTAAAATTCAATTTTCAAAGCTGAAAATTATAAAAGAAACTAACTTCGAAGCACTGACCGAAAGAAAGGTCACCAACTTGCTATAATATTTATAAAAAATGCAATTGCTGACCAACTATATATAATATAATGACATATACCGCCGATACATTTGCAAATATAAAAAGCCCCCAATTGTACTCTGCCCTGGGCCCACCATACTGCAACGAGCTTTGACCAACCGCGGCCACACTGTAGTCACCATGCCGTTTGGGGATGTTTACATCGAAGTGGATGTGTC…	MPFGDVYIEVDVSGLRSFKPERRKNMFSFAATLVALYACSSSLQWTPASAANILAVQTIPGKSHWNVMRSMLRALTDRGHTLTVFTPFVDGDRDGYTEVDVSEKIAPNLGINATFLIENYIPLRKAMPSMINHSRKRCDMIYGHPRMVDILNRAAAWHFDLVVTEPFMSECVAYVANVLGVPMVHVVAFPVVTYSERPLTGHVPNLAAAGHAMSRRGTPKTFAERFGNVALMVYCSALTWYTEWKLRRSNPRPYDAMDLVRPSMIFINSHSITIPARSQTSDFVQIGGIHLTPPEPIPKDILEFIDDAPHGVIFLSFGSMILMSSLPETVQLAFKDALARVPQKVLWKYEEKMKEIPDNVMSRKWFPQRDILLHTNVKLFISHGGISGVYESLDAAVPV…
UGT344A19	XM_022307563.1	XP_022163255.1	Myzus persicae	CTTTTTTTTTTAATTTCCACTAATAACTTACGAGGAACCTTGTATAAAGAAACTACTGTTGAAGAAATCAGAGCATTTTTACTGTCCAAAACCTTGATGATAGACAAAAAAAAAAATAAAGAAATAAAAAAACCTACATCATTGTACAATGATTATTTTACGTAAAATCAATACATTCATTTCTCAGCTCAGAAACTAAAATAAAAAAACGTATTGTACATTGTTGAATAACAGAATAATAGTATGTATATCAGAACAATTCACAATTCAAACTTAAATAATTCAGCCTGATGAATTCAAAAAATAAAAAGTAGAGGGGTGGAGGGGATTTTCGGAATTTGATTTACCAAAACACACACCAAAACTTGACACTAAATTCAGTATAGTAGTTACTACACC…	MTSRFVVLYIAFFAWPAVLLQWTPAGAANILAVQTIPGKSHWNVMQGVLRALTDRGHTVTVFTPFIDGDRDGYTEVDVSAGLEVRVGINMSLITSIQSTRKVISYIVNSTKTNCGVIFDHPQMQEILIGRSRLFDVVFVDAIWSDCVSYVATVLRVPTIYVVPSPIVTYTERSFFGHFPNPAAVSNVLANYAVPKTLANRFTNVLQTVYGSWLLWSNEWWLRKSEPRLFDAVDLVRPSLTFTNTHFITEPPRPLTPGIVQIGGIHLTPPGPIPKEILEFIEDAPHGVIYFTFGSVISMESLPENVQSALREVFAQVPQKVLWKYEGEMVDKPKNVMTRKWFPQRDILVHPNVKLFISHGGISGVYEAVDAGVPVLGFPFFYDQPRNIGNLVEAGMAISM…
UGT344B10	XM_022325970.1	XP_022181662.1	Myzus persicae	GATCATTCCTAATAGTTGTATATTAACAATCTAAAAACTAAGACTTCGCATAATCATAACTAAAAAAACAACGATATCTAAGTATTGCAATCCTAAAATATTACACTACGCACTCGCTTTAATTGTATAAGAAGGTAACGTCGAGTCGCGCCGCATTGATATCGTTTACGTTAAAATTAAAACATAATATAATGTGGAAATCTATCATGAAAATATTGGTTTGGGCTCTTGTCGGTTCGTATATTCAACCCGCGTCGAGTGCCAGAATTTTGGCCGTGGAGACAGTCGGAGGTAAAAGCCACTGGAACTTTATGAGTGGTATACTAAGGGCGTTGGTGAATGACGGACACAGCGTCACTGTGTTCACACCGTTTGCCGACGGTAACCGTGAAAACTATA…	MWKSIMKILVWALVGSYIQPASSARILAVETVGGKSHWNFMSGILRALVNDGHSVTVFTPFADGNRENYTEVDTTSEGALQFMDKDLEQMMSRKLTVIGDFVMMSRIQCDQVYENSKMKIVLGGVRTEYDIVIIEYFASDCVSYIATKLNLPLIYVTPLPANAFMDRTITGHVSNPSTVTEVFSMYAIPKTFIQRLTNISLIVYLKIVKQYKELILKYTDPKQYDLIEPISPSLIFANRHFITDVASPTPTNVIDIGGIHLKTAQKLPEDILEFIEQSPHGVVYFTFGSTIKMSSMPEQIKKALLGTFAQIPQRVLWKYENVLEGMPKNMMIRKWLPQRDILMLPNVKLFISHGGISGIYETVDAGVPVLGFPLFGDQQRNIDNLVNAGMAISMDLLSV…
UGT344B11	XM_022308675.1	XP_022164367.1	Myzus persicae	AACAATTTACGACGCAACTATAAAACACTGGTAGCAGTTAGAGTTCAAACGCGTATAACGGACGTTATTCAAACATAAAAATATGATTGTTTTAAAATCAAATAAAATGTACTTACCTTTCTTTTCAATACTAATTTACACGTTTGCTTGCTCGTGGATACCTGCCCCCATCGAGGGAGCGAGAATACTAGCTGTGGAGACAATTGGAGGTAGAAGTCACTGGAACATTATGAGTGGAATTCTTCGGGCATTGGTGGACAACGGTCACAATGTCACCGTGTTCACGCCACTCACCGACGGAAACCGTGAAAACTATACAGAGGTGTCCACATCTACAGACGCTATGCAAATTATAGGACAGGACCTCGATGATATGATTGATCAATACGGTGACCCTTT…	MIVLKSNKMYLPFFSILIYTFACSWIPAPIEGARILAVETIGGRSHWNIMSGILRALVDNGHNVTVFTPLTDGNRENYTEVSTSTDAMQIIGQDLDDMIDQYGDPFKMIGMVSVLSRTLCDVIYENSKMKEVLANKGSDFDIVIIEPAFSECVSYLAVKLNLPLIYTIPIPTLGVMERIFTGHVSNPTVVSFNLASFGFPKTFVQRTVNVALWTYATIVRQIYELTLKYKEPKEYDLYAPIPPSLVFVNRHFTMEPASPVQSNVVEIGGIHLKAAKKLPKDLLEFIEQSPNGVVYFTFGSTVIMVSFPDITKKAFMDALAQIPQRVLWKYEDDIENLPKNVMIKKWLPQREILLHPNVKLFISHGGISGLYEAIDAGVPVLGFPLFGDQPKNVDSLVNA…
UGT344B12	XM_022308674.1	XP_022164366.1	Myzus persicae	GTGAACTCAACTACTTCAATAATGATCAATTTAATAATCCAGTCTAACATTAGTCAATAGTCATAATATACCAAGGTTAACATGGTGATGTCACGGAATTAACACAATAAATTGAACAACAATTAATACTAACCAACAGTCCAATACTAGTAACAGTTCAAGTTCAAACGCCAGAAACCCACGTTATTCAAACATCAAAAATGATAGTTTTAAAATCAAATAAAATGTTCTTACCTTTCTTTTCAATACTAATTTATATGTTTGCTTGTTCGTGGATACCTGCACCCATTGAGGGGGCTAGAATATTAGCTGTGGAGACCGTTGGAGGTAAAAGTCACTGGAACATTATGAGTGGAATTCTTCGAGCATTGGTGGACAACGGTCACAATGTCACCGTGT…	MIVLKSNKMFLPFFSILIYMFACSWIPAPIEGARILAVETVGGKSHWNIMSGILRALVDNGHNVTVFTPFPEGNRENYTEVSTSTDAITILGDDLDDLMDKFGDPLKTINQVSLISRDMCDAVYENSKMIEVLANKRSDFDIVIIEPVFSECVTYVAVKLNLPLIYVFPIPTTGVMERIFTGHGSNPAVVSFNLASFGIPKTFVQRTVNVALLIYATIVRKIYELILMYKEPRDYDLYAPIPPSLVFVNRHFTMEPASPIQSNVVEVGGIHLKAAKKLPKDLLEFIEQSPHGVVYFTFGSTVKMASLPENTKKAFMDALAQIPQRVLWKYEDDIENLPKNVMIKKWLPQREILLHPNVKLFISHGGISGLYEAIDAGVPVLGFPLFSDQPKNVDSLVNA…
UGT344B13	XM_022308576.1	XP_022164268.1	Myzus persicae	CATTTAAACCCAATCGTCCAATACAGGTAACAGTTCGAGTTCAAACGCGCGTAACCTACGTTATTCAAACATCAAAATATGATAGTTTTAAAATCAAATAAAATGTACTTACATTTTTTTTCAATACTAATTTACTCGTTTGCTGGTTCGTGGATACCTGCACCCGTCGAGGGGGCTAGAATATTAGCTGTGGAGCCGGTAGGAGGTAAAAGTCACTGGAACTTTATGAGCGGAATTCTTCGGGCATTAGTGGACAAGGGCCACAATGTCACCGTGTTCACGCCATTTCCTGAGGGAAACCGTGAAAACTATACAGAAGTGTCTACATCTACAAAAGCTATGACAGTTCTACTAGACGCGGGAATCGAAGATTTGATGGGTAAATTTGGGGACCCTATT…	MIVLKSNKMYLHFFSILIYSFAGSWIPAPVEGARILAVEPVGGKSHWNFMSGILRALVDKGHNVTVFTPFPEGNRENYTEVSTSTKAMTVLLDAGIEDLMGKFGDPIKIISLMSEMSISMCDVIYENSKMKEVLANKGSDFDIVIIEPAFSECVSYLAAKLNLPLIYTIPIPTLGVMERIFTGHVSNPAVVSFNLASFGVPKTFVQRTVNIALWTYAITVRQINELILKYKEPREYDLYAPIPPSLVFVNRHFVMEPASPIPSNVVEIGGIHLKAAKKLPKDILEFIEQSPHGVVYFTFGSTVKMTSLPENTKKAFMDALAQIPQRVLWKYEDEIENLPKNVMIKKWLPQREILLHPNVKLFISHGGISGLYETIDGGVPILGFPLFGDQPKNVDSLVN…
UGT344B14	XM_022308575.1	XP_022164267.1	Myzus persicae	ATAGTATTCGCATGTAACATTAGAGGCAATAGAAATAATATAGCAAGATTAAAATGGTGACGTCACACAATTAGCACAACAAATTGAACAACATTTAAACCCAATCGTCCAATACAGGTAACAGTTCGAGTTCAAACGCGCGTAACCTACGTTATTCAAACATCAAAATATGATAGTTTTAAAATCAAATAAAATGTACTTACATTTTTTTTCAATACTAATTTACTCGTTTGCTGGTTCGTGGATACCTGCACCCGTCGAGGGGGCTAGAATATTAGCTGTGGAGCCGGTAGGAGGTAAAAGTCACTGGAACTTTATGAGCGGAATTCTTCGGGCATTGGTGGACAAGGGCCACAATGTGACCGTGTTGACGCCATTTCCTGAGGGAAACCGTGAAAA…	MIVLKSNKMYLHFFSILIYSFAGSWIPAPVEGARILAVEPVGGKSHWNFMSGILRALVDKGHNVTVLTPFPEGNRENYTEVSTSTKAMTVLDEGIEDLMGKFGDPIKIIGLISEMSRSMCDVVYENSKMIELLANKHTDFDIVLIEPLFSECVSYVAVKLNLPLIYVLPLPTMGIMERLFTGHMSNPAVVANSMANFVVPKTFFQRTANVALLLYTTAVRKINELILKYKEPREYDLYAPIPPSLVFVNRHFVMEPASPIPSNVVEIGGIHLKAAKKLPKDILEFIEQSPHGVVYFTFGSTVKMTSLPENTKKAFMDALAQIPQRVLWKYEDEIENLPKNVMIKKWLPQREILLHPNVKLFISHGGISGLYEAVDGGVPVLGFPLFGDQPKNIDSLVNA…
UGT344B15	XM_022308574.1	XP_022164266.1	Myzus persicae	CAGTTATTAAATAGCAACAGTCCAATACTGGTAATAGTTCAAGTTTAAACGCAAGAAACCCACGTTATTTGAACATCAAAATATGATAGTTTTAAAATCAAATAAAATGTTCTTACCTCTCTTTTCAATACTAATTTACACGTTTGCTTGTTCGTGGATAACTGCACCCGTCGAGGGGGCTAGAATATTAGCTGTGGAGCCGGTAGGAGGTAAAAGTCAATGGAACTATATGAATGGAGTACTTCGGGCATTGGTGGACAAAGGCCACAATGTCACCGTGTTCACGCCATTCCCTGAGGGAAACCGTGAAAACTATACAGAAGTGTCCACATCTACAGAAGCTATGCAATTTTTAGCACAAGACCTCAATGATATGATGGATACATTTAGTGATCCTCT…	MIVLKSNKMFLPLFSILIYTFACSWITAPVEGARILAVEPVGGKSQWNYMNGVLRALVDKGHNVTVFTPFPEGNRENYTEVSTSTEAMQFLAQDLNDMMDTFSDPLKVIGFASAMSRDMCDVVYENSKMIEILANKRTDFDIVIIEPTFSDCVTYVAVKLKLPLIYVYPVPTMGIQERSFTGHLSNPAVVSFNLASFGVPKTFFQRTANVALLIYTTAVSKINDLILKYKEPRDYDLYASIPPSLIFVNRHFTMEPASPIPSNVVEIGGIHLKAAKKLPKDILEFIEQSPHGVVYFTFGSTVKMTSLPENTKKAFMDALAQIPQRVLWKYEDEIENLPKNVMIKKWLPQREILLHPNVKLFISHGGISGLYEAVDGGVPVLGFPLFGDQPKNIDSLVNA…
UGT344B16	XM_022308573.1	XP_022164265.1	Myzus persicae	ACAGTTATTAAATAGCAACAGTCCAATACTGGTAATAGTTCAAGTTTAAACGCAAGAAACCCACGTTATTTGAACATCAAAATATGATAGTTTTAAAATCAAATAAAATGTTCTTACCTCTCTTTTCAATACTAATTTACACGTTTGCTTGTTCGTGGATAACTGCACCCGTCGAGGGGGCTAGAATATTAGCTGTGGAGCCGGTAGGAGGTAAAAGTCAATGGAACTATATGAATGGAGTACTTCGGGCATTGGTGGACAAAGGCCACAATGTCACCGTGTTCACGCCATTCCCTGAGGGAAACCGTGAAAACTATACAGAAGTGTCCACATCTACAGAAGCTATGCAATTTTTAGCACAAGACCTCAATGATATGATGGATACATTTAGTGATCCTC…	MIVLKSNKMFLPLFSILIYTFACSWITAPVEGARILAVEPVGGKSQWNYMNGVLRALVDKGHNVTVFTPFPEGNRENYTEVSTSTEAMQFLAQDLNDMMDTFSDPLKVIGFASAMSRDMCDVVYENSKMIEILANKRTDFDIVIIEPTFSDCVTYVAVKLKLPLIYVYPVPTMGIQERSFTGHLSNPAVVSFNLASFGVPKTFFQRTANVALLIYTTAVSKINDLILKYKEPRDYDLYASIPPSLIFVNRHFTMEPASPIPSNVVEIGGIHLKAAKKLPKDILEFIEQSPHGVVYFTFGSTVKMASLPENTKKAFMDALAQIPQRVLWKYEDEIENLPKNVMIKKWLPQREILLHPNVKLFISHGGISGLYETIDGGVPILGFPLFTDQPKNVDSLVNA…
UGT344B17	XM_022308572.1	XP_022164264.1	Myzus persicae	CATCGCAACAGTCCAATACTGGTAATAGTTCGATTTTAAACGCGAGAAACCCACGTTATTTGAACATCAAAATATGATAGTTTTAAAATCAAATAAAATGTTCTTACCTTTCTTTTCAATACTAATTTACACGTTTGCTTGTTCGTGGATAACTGCACCCATTGAGGGGGCTAGAATATTAGCTGTGGAGACGGTAGGAGGTAAAAGTCACTGGAACTTTATGAGTGGAGTACTTCGGGCATTGGTGGACAAAGGCCACAATGTCACCGTGTTCACGCCATTCCCTGAGGGAAACCGTGAAAACTATACAGAAGTGTCCACATCTACAGAAGCTATGCAATTTTTAGCACAAGACCTCAATGATATGATGGTTAAATTTGGTGACCCTCTTAAAATTAT…	MIVLKSNKMFLPFFSILIYTFACSWITAPIEGARILAVETVGGKSHWNFMSGVLRALVDKGHNVTVFTPFPEGNRENYTEVSTSTEAMQFLAQDLNDMMVKFGDPLKIIGLVSEMSRDMCDVVYENIFSDCVTYVAVKLNLPLIYVYPVPTMDIRERSFTGHLSNPAVVSFNLASFGVPKTFFQRTANVALLIYTTAVSKINDLILKYKEPRDYDLYASIPPSLIFVNRHFTMEPASPIPSNVVEIGGIHLKAAKKLPKDILEFIEQSPHGVVYFTFGSTVKMSSFPENTKKAFMDALAQIPQRVLWKYEDDIENLPKNVMIKKWLPQREILLHPNVKLFISHGGISGLYETIDGGVPILGFPLFGDQPKNVDSLVNAGMAISMDILSVTKDEFLKNVL…
UGT344B18	XM_022308571.1	XP_022164263.1	Myzus persicae	CATCGCAACAGTCCAATACTGGTAATAGTTCGATTTTAAACGCGAGAAACCCACGTTATTTGAACATCAAAATATGATAGTTTTAAAATCAAATAAAATGTTCTTACCTTTCTTTTCAATACTAATTTACACGTTTGCTTGTTCGTGGATAACTGCACCCATTGAGGGGGCTAGAATATTAGCTGTGGAGACGGTAGGAGGTAAAAGTCACTGGAACTTTATGAGTGGAGTACTTCGGGCATTGGTGGACAAAGGCCACAATGTCACCGTGTTCACGCCATTCCCTGAGGGAAACCGTGAAAACTATACAGAAGTGTCCACATCTACAGAAGCTATGCAATTTTTAGCACAAGACCTCAATGATATGATGGTTAAATTTGGTGACCCTCTTAAAATTAT…	MIVLKSNKMFLPFFSILIYTFACSWITAPIEGARILAVETVGGKSHWNFMSGVLRALVDKGHNVTVFTPFPEGNRENYTEVSTSTEAMQFLAQDLNDMMVKFGDPLKIIGLVSEMSRDMCDVVYENSKMIEILANKRTDFDIVLIEPVFSDCVTYVAVKLNLPLIYVYPVPTMDIRERSFTGHLSNPAVVSFNLASFGVPKTFFQRTANVALLIYTTAVSKINDLILKYKEPRDYDLYASIPPSLIFVNRHFTMEPASPIPSNVVEIGGIHLKAAKKLPKDILEFIEQSPHGVVYFTFGSTVKMSSFPENTKKAFMDALAQIPQRVLWKYEDDIENLPKNVMIKKWLPQREILLHPNVKLFISHGGISGLYETIDGGVPILGFPLFGDQPKNVDSLVNA…
UGT344B9	XM_022325972.1	XP_022181664.1	Myzus persicae	TCATATGATCATTCCTAATAGTTGTATATTAACAATCTAAAAACTAAGACTTCGCATAATCATAACTAAAAAAACAACGATATCTAAGTATTGCAATCCTAAAATATTACACTACGCACTCGCTTTAATTGTATAAGAAGGTAACGTCGAGTCGCGCCGCATTGATATCGTTTACGTTAAAATTAAAACATAATATAATGTGGAAATCTATCATGAAAATATTGGTTTGGGCTCTTGTCGGTTCGTATATTCAACCCGCGTCGAGTGCCAGAATTTTGGCCGTGGAGACAGTCGGAGGTAAAAGCCACTGGAACTTTATGAGTGGTATACTAAGGGCGTTGGTGAATGACGGACACAGCGTCACTGTGTTCACACCGTTTGCCGACGGTAACCGTGAAA…	MWKSIMKILVWALVGSYIQPASSARILAVETVGGKSHWNFMSGILRALVNDGHSVTVFTPFADGNRENYTEVDTTSEGALQFMDKDLEQMMSRKLTVIDCVSYIATKLNLPLIYVTPLPANAFMDRTITGHVSNPSTVTEVFSMYAIPKTFIQRLTNISLIVYLKIVKQYKELILKYTDPKQYDLIEPISPSLIFANRHFITDVASPTPTNVIDIGGIHLKTAQKLPEDILEFIEQSPHGVVYFTFGSTIKMSSMPEQIKKALLGTFAQIPQRVLWKYENVLEGMPKNMMIRKWLPQRDILMLPNVKLFISHGGISGIYETVDAGVPVLGFPLFGDQQRNIDNLVNAGMAISMDLLSVTKDNFLRNVLELLNNKKYTENAEITSKIFKDRPMSQAESVV…
UGT344C10	XM_022319934.1	XP_022175626.1	Myzus persicae	AGCTTTTATAATATTTAGTATTTTCGAAGTAGCCGTAACAATGAGCACGTTGCTTTGTACTATTATGTTATCAGTGTTTTGCATTCTTACTGTTTCGATGACATATGCATCTATTGATGCATTGCAAATCCTCGCAATTGAAAGTATTGCCGGTAAAAGTCATTGGAATTTTATGAGTGCAGTTCTCCGATCTTTGACGGACATCGGTCATAATGTTACCGTATTTACTCCATTTCCCGATGGCAATCGGGATAACTATACAGAAGTATTCTTGGATTTACCATCGAAAGTCGAAATGGATGCTGAATACACGTTGAACACATTTGGGAAATCGACTGTGATGATCCCTCTACTCATGAATATGACTCGATCCTTTTGCAAGATCGCATATGAACAACG…	MSTLLCTIMLSVFCILTVSMTYASIDALQILAIESIAGKSHWNFMSAVLRSLTDIGHNVTVFTPFPDGNRDNYTEVFLDLPSKVEMDAEYTLNTFGKSTVMIPLLMNMTRSFCKIAYEQREMLEIVDSGKSANYDIIFTEIAASECASHIASKLDLPLIYVIPSPMITYIEHTVFGDVSNPATVSHLFAHHAVPRTFAQRFVNVILLGFSLLMLKYKEMELKKIDSQPYDLVEPIKPSLVFMNTHYITEAPRPFPASFIQIGGIHLSEPKGIPNDVLEFIENSPHGVIYFTFGSVISMSTLPDRVLKAFKEALAQVPLRVLWKYEGEMKDKPINVMTSKWFPQRDILMHPNVKLFISHGGISGVYEAVDAGVPVLGFPLFYDQPRNIDNLVEAGMAISM…
UGT344D10	XM_022307133.1	XP_022162825.1	Myzus persicae	GTTATTAACACTGCATCTCGTGCGTTGTTGCAGCCTACCGAAATAATAACATATTAAAAATTTTCTAAGTTCAAACTTTATTGTATTTAAAGTTTTTTCAAACATCACAATGGTTAATAGTTTAAAAAACTGCAGTCGCTCGTTCATCGTTATATTGGTCCTATTCTTTACTACTTCTAATCGGTGGATATTGCCCGTGGAGAATGCTAGAATATTAGCCGTGGAGACGCTCGGATGTAAAAGCCACTGGAACTTTATGAGCGCTGTGCTCCGGGCGTTGACGGACGCCGGTCATAAAGTAACCGTGTTCACCCCGCTTCCGGACGGCGACCGTAACAATTACACGGAAGTGGATTTGTCAGAAAATTTTCCGATATTAATGGCAAAAGATATGAAAGC…	MVNSLKNCSRSFIVILVLFFTTSNRWILPVENARILAVETLGCKSHWNFMSAVLRALTDAGHKVTVFTPLPDGDRNNYTEVDLSENFPILMAKDMKATLDVYGNPIVYMNMKTGLNRRYCDSVYGNRQFKEVIRGKYKADFDVIIMEPLSVDCMSYLASRLNLPIIYVIPSPMITYAERTFTGDISNPAVVSNLLAQQAVPTTFVQRAANTALLAYSMLITTYDEFMLRAFDPRPYDVSPKVHPSIIFQNSHYITESSRPVSPNLVDVGGIHLKPPKGIPQDVLDFIEDSPHGVIYFTFGSIIQLSSLPEHIIKSFKEAFANVPQKVLWKYEGEMKDVPKNVMIKKWFPQRDILLHPKIKLFISHGGISGVYEAVDGGVPVLGFPLFFDQPRNIDNLVI…
UGT344D11	XM_022306393.1	XP_022162085.1	Myzus persicae	TATTTTTCAAATGCAAGCCCTGGAAAATACACTTAGGCTAGTTGCAATGTATTGATTTGATTCTCATTGAAATGAGAATATTGAAAAAATATTTTAATTTATTATATAGTTTATTTTGAATCCATCGACAGTGATAGGGAGAACCCCACTGCTGTGTACGTGATTTTTTTGTTCTGGACCAGACCAGTTAATAAGAGCTTATACCGAAACTTGACCAGACTGAATTAGAATTGGACAGTTTGAACTTTGAAGCGAATCCAACCGATTCCTGTTGCTTAACATTTTGAACTAACCGAACCAGACTATTTTTTTTTTTTAACAATTCACAGACCGAACTGAACCGATGTTATTTGAAATGAGACTAATTCGGACCAGACCAATTTGTTTTCATACAATTAA…	MATVKRWTAVSLILWLSVDLPLGEAARILAVETVAGKSHWYFMRSVLRSLTDAGHEVTVFTPFPEGDRANYTEVDTSGDFPMKLDLDVVQMIREAGNPFTLINAMSGAIRFYCDAVYGNQKLADLMASEARDRYDLLLIEPLGFDCVSYLANDLGLPVIYSIPSPMITYAERMFTGHLSNPASVSNLLANHAVPGTFFQRFTNTALLSYGLARAQYDRMVTWLTDSKPYDLAPTINPSIIFQNSHYASEASRPVTPNVVYVGGIHLTPAKTIPKDILDFIEDSPQGVIFFTFGSTIKVSSLPEYIERSFKEALAAVPQRVLWKYEGEMKDKPENVMTRKWFPQREILLHPKVKLFISHGGISGVYEAVDAGVPVLGFPIFYDQPRNIENLVLAGMAISM…
UGT344D12	XM_022306392.1	XP_022162084.1	Myzus persicae	TCTAATTTATTGCAACATGTAATTTTTTTAGAGTTTTTTTCAAGACATTAAAATCTTATCTCAATAGTAATATATAATCACTATAATGATATAATATTATAACAATTGGTAAGTCGGAGAAGAAGACGGATCCAAGGACTAGCGAATACATTTCCGTAATCCTAAAAATAGATATGCGTCATGTACGTGAAAGTAAATACGTGGGTACCTACTACAACTGTAGTCAGTAATGCGTATATTATAATATAATGAAGACGTAAAAAAAGTTTTGGTTTCGACAATGAACTTGGTTCGTTTATTGGTTGTTTTTCAAATAAAATAATAGTAAATATTATGTTTTTATTTTGTACCTATTCAAAACACGTGCCATTGCGATGTGAGCGTAATAATGGTTAGGTG…	MATTKRWTAVALILWLSAVDPPVGEAARILAVETVAGKSHWYFMSSLLRALTDAGHEVTVFTPFPEGDRANYTEVDTSRDFPMKLDMDVMQTIKDFSDPFKFINIMSVMVRYYCDAVYGNQKLADVMASGARGRYDLLLIEPLGTDCVSYLAGAIGLPVIYSIPSPMITFAERVFTGHVSNPATVSNQLANHAVPATFVQRFTNTALFTYSMAKLRYDQLVTLFADPRPYDLAPTVNPSIVFQNSHYVSESPRPITPNVVYVGGVHLKPAKTIPKDILDFIEDSPQGVIFFTFGSTIKVSSLPEYIERSFKEALAAVPQRVLWKYEGEMKDKPENVMTRKWFPQREILLHPKVKLFISHGGISGVYEAVDAGVPVLGFPIFYDQPRNIENLVLAGMAIS…
UGT344D13	XM_022306391.1	XP_022162083.1	Myzus persicae	TTGATTGATACCTCGAACACGCTCATTACAATATAATATATTATAATTTATTATAATGTATACTAATAATATGAAAAAACGCTTCGGATCTACGTGGGTATTGTGCAATATAATTATGTTAGAACGAGACGATTTGCTTGCGCTATTTTTACAGCAGTGTTGTCGCTTTGCCCGATAGTTAAAAAAAAAAAAAAAATACATGTGTAATGTTGTGTACCAGTTTCCCGCCAATCACAATATAGTAACGTACGCACCTCGACCGTCGCCGCAGTAGTTCGAGTCCGAAGCTCATCGCGCGAGCACCGACTCGCATGATAGACGAGCGGCGCCCCAGTCGATGATATCATTATAACTATTCGAAAATATCGTGACCCGACACGGGACCGTTAACCACTTACC…	MATTKRWTAVALILWLSAVDPPVGEAARILAVETVAGKSHWYFMSSLLRALTDAGHEVTVFTPFPEGDRANYTEVDTSRDFPMKLDMDVMQTIKDFSDPFKFINIMSVMVRYYCDAVYGNQKLADVMASGARGRYDLLLIEPLGTDCVSYLAGAIGLPVIYSIPSPMITFAERVFTGHVSNPATVSNQLANHAVPATFVQRFTNTALFTYSMAKLRYDQLVTLFADPRPYDLAPTVNPSIVFQNSHYVSESPRPITPNVVYVGGVHLKPAKTIPKDILDFIEDSPQGVIFFTFGSTIKVSSLPEHIEKAFKEVLAAVPQRVLWKYEGEMKDKPKNVMIRKWFPQREILLHPKVKLFISHGGMSGLYEVVDAGVPVLGIPIFYDQPRNIEHLVLNGMAIS…
UGT344D14	XM_022306390.1	XP_022162082.1	Myzus persicae	TCATTACAATATAATATATTATAATTTATTATAATGTATACTAATAATATGAAAAAACGCTTCGGATCTACGTGGGTATTGTGCAATATAATTATGTTAGAACGAGACGATTTGCTTGCGCTATTTTTACAGCAGTGTTGTCGCTTTGCCCGATAGTTAAAAAAAAAAAAAAAATACATGTGTAATGTTGTGTACCAGTTTCCCGCCAATCACAATATAGTAACGTACGCACCTCGACCGTCGCCGCAGTAGTTCGAGTCCGAAGCTCATCGCGCGAGCACCGACTCGCATGATAGACGAGCGGCGCCCCAGTCGATGATATCATTATAACTATTCGAAAATATCGTGACCCGACACGGGACCGTTAACCACTTACCGTATAGTTGTGCAGGTATTACT…	MATTKRWTAVALILWLSAVDPPVGEAARILAVETVAGKSHWYFMSSLLRALTDAGHEVTVFTPFPEGDRANYTEVDTSRDFPMKLDMDVMQTIKDFSDPFKFINIMSVMVRYYCDAVYGNQKLADVMASGARGRYDLLLIEPLGTDCVSYLAGAIGLPVIYSIPSPMITFAERVFTGHVSNPATVSNQLANHAVPATFVQRFTNTALFTYSMAKLRYDQLVTLFADPRPYDLAPTVNPSIVFQNSHYVSESPRPITPNVVYVGGVHLKPAKTIPKDILDFIEDSPQGVIFFTFGSTIKVSSLPEHIEKAFKEVLAAVPQRVLWKYEGEMKDKPKNVMIRKWFPQREILLHPKVKLFISHGGMSGLYEVVDAGVPVLGIPIFYDQPRNIEHLVLNGMAIS…
UGT344D15	XM_022306389.1	XP_022162081.1	Myzus persicae	TAAACATTTATAGGTAATTTTTCTAAGAGTTTTTAAGACGATAAAATCTTACATCTATATTAATATAATTACTTGAATGATATACAATACAGCATTAAACTACTTGCATAGTTGTATAAATTGGTGAGTCGAAGAAAGAGACTGACTCAAGGACCAGCGCAATAAAAGAAATGCGCTATGTATGTGTGAGTACGAACAACAATAATAGTGTGTATATAATAATTATTAATGTGTGCATGAAAAAAAGTTTCGGCAATGAACTTGGTACGTATAATGATATTTGATATGAATATAGTAAACATAGTCTTAATTTTATTCTTATATAAAATACCTGATCATCGGGATGTGTGCTTAATAAGATACGGCGATAATGTCTCATCATGTGTGCAATTACTGACT…	MATMKRWTAVSLILFLLVDLRTMPVGEAARILAVETVAGKSHWYFMSSLLRSLTDAGHEVTVFTPFPEGDRANYTEVDTSRDFPIKLDMDVMQTMKDFSDPFKLINIMSHMGRFYCDAIYFNQKLKDLMASGARDRYDLLLVEPLGFDCISYLANGLGLPVIYSIPSPMLTFAEGLFTGHVSNPATVSNILAKHAVPGTFVQRFTNMALLTYGMVKSRFDQMAIFFTDPRSYDRAPTADPTIIFQNSHYITEVSRPVTSNVVYVGGVHLKPPKTIPKDILDFIEDSPQGVIFFTFGSTIKVSSLPEYIERSFKEALAAVPQRVLWKYEGEMKDKPENVMTRKWFPQREILLHPKVKLFISHGGISGVYEAVDAGVPVLGFPIFYDQPRNIENLVLAGMA…
UGT344D16	XM_022306388.1	XP_022162080.1	Myzus persicae	ATTTAGGTATGATGCAATATTACTCGTGTAACTATGTCAAGATATAGGTATAATGTTTGATTGTGCTAATTCTTTAAAATATTGTAAACTGTTCAAATCATTCACAAATATTTAAGTACGAAACTCGACCGACGCTGCTATAGTATAGTGTAGTACGGAGCTCTACGCATGATATACGCTTGGTACCTATTCAATATCATACCGACTCGAAAATATCGTAACCCAACCGGACCGTAAACCACAAACCGCGTATCACTAGTACGAAAAAAATAAATCCGATGGCGACGGTTAAAAGATGGACCGCTGTCTCGCTGATTTTGTGGTTGTCGGTTGACCTGTGGACGATGCCGGTCGGGGACGCCGCCCGAATACTAGCAGTCGAGACGGTGCCGGGCAAGA…	MATVKRWTAVSLILWLSVDLWTMPVGDAARILAVETVPGKSHWYFMRSLLSSLTDAGHTVTVFTMFPDGDRANYTEVDTSGEFPLKLDMDLMMLIEGASEPFTLVGFMPGAIRLYCDMIYGNQKLADLMASGARDQYDLLIIEPQFFDCFSYLVDSLGLPVIYSIPSPMISFSERLFTGHLSNPATVSNLLANHAVPGTFVQRFINTALLTYGLARTTYDQLVIKFTDSKPYNLAPTVNPSIIFQNSHYASEASRPVTPNLIDVGGIHLKPPKTIPKDILDFIEDSPQGVIFFTFGSTIKVSSLPEYIERSFKEALAAVPQRVLWKYEGEMKDKPENVMTRKWFPQREILLHPKVKLFISHGGISGVYEAVDAGVPVLGFPIFYDQPRNIENLVLAGMA…
UGT344D17	XM_022306387.1	XP_022162079.1	Myzus persicae	ATTCTTTAAAATATTGTAAACTGTTCAAATCATTCACAAATATTTAAGTACGAAACTCGACCGACGCTGCTATAGTATAGTGTAGTACGGAGCTCTACGCATGATATACGCTTGGTACCTATTCAATATCATACCGACTCGAAAATATCGTAACCCAACCGGACCGTAAACCACAAACCGCGTATCACTAGTACGAAAAAAATAAATCCGATGGCGACGGTTAAAAGATGGACCGCTGTCTCGCTGATTTTGTGGTTGTCGGTTGACCTGTGGACGATGCCGGTCGGGGACGCCGCCCGAATACTAGCAGTCGAGACGGTGCCGGGCAAGAGTCACTGGTACTTCATGAGGTCGTTGCTCAGTTCGCTAACGGACGCTGGACACACGGTGACCGTTTTC…	MATVKRWTAVSLILWLSVDLWTMPVGDAARILAVETVPGKSHWYFMRSLLSSLTDAGHTVTVFTMFPDGDRANYTEVDTSGEFPLKLDMDLMMLIEGASEPFTLVGFMPGAIRLYCDMIYGNQKLADLMASGARDQYDLLIIEPQFFDCFSYLVDSLGLPVIYSIPSPMISFSERLFTGHLSNPATVSNLLANHAVPGTFVQRFINTALLTYGLARTTYDQLVIKFTDSKPYNLAPTVNPSIIFQNSHYASEASRPVTPNLIDVGGIHLKPPKTIPKDILDFIEDSPQGVIFFTFGSTIKVSSLPEHIERSFKEALAAVPQRVLWKYEGEMKDKPKNVMIRKWFPQREILLHPKVKLFISHGGISGVYEAVDAGVPVLGFPIFYDQPRNIENLVLNGMA…
UGT344D18	XM_022306386.1	XP_022162078.1	Myzus persicae	TTCTAAGAGTTTTTAAGACGATAAAATCTTACATCTATATTAATATAATTACTTGAATGATATACAATACAGCATTAAACTACTTGCATAGTTGTATAAATTGGTGAGTCGAAGAAAGAGACTGACTCAAGGACCAGCGCAATAAAAGAAATGCGCTATGTATGTGTGAGTACGAACAACAATAATAGTGTGTATATAATAATTATTAATGTGTGCATGAAAAAAAGTTTCGGCAATGAACTTGGTACGTATAATGATATTTGATATGAATATAGTAAACATAGTCTTAATTTTATTCTTATATAAAATACCTGATCATCGGGATGTGTGCTTAATAAGATACGGCGATAATGTCTCATCATGTGTGCAATTACTGACTAAACATTTCGAGTTGTTTTA…	MATMKRWTAVSLILFLLVDLRTMPVGEAARILAVETVAGKSHWYFMSSLLRSLTDAGHEVTVFTPFPEGDRANYTEVDTSRDFPIKLDMDVMQTMKDFSDPFKLINIMSHMGRFYCDAIYFNQKLKDLMASGARDRYDLLLVEPLGFDCISYLANGLGLPVIYSIPSPMLTFAEGLFTGHVSNPATVSNILAKHAVPGTFVQRFTNMALLTYGMVKSRFDQMAIFFTDPRSYDRAPTADPTIIFQNSHYITEVSRPVTSNVVYVGGVHLKPPKTIPKDILDFIEDSPQGVIFFTFGSTIKVSSLPEHIERSFKEALAAVPQRVLWKYEGEMKDKPKNVMIRKWFPQREILLHPKVKLFISHGGISGVYEAVDAGVPVLGFPIFYDQPRNIENLVLNGMA…
UGT344D19	XM_022306385.1	XP_022162077.1	Myzus persicae	AAGTACGATACTCGACCAACGCTGCTGTAGTAGTGAAATCCGGAGCTCTCCAGGCTTTCACAAAATCGCACAATCAATCTACTCCCGAGGTCGAGTAATCTGTCTGTAATCATATCGTAACCAAACCGGACCGTAAACCACTCACCGTAAAATCGGATAAAAAAATAATTCCCATGGCGACGATGAAGAGATGGACCGCGGTCTCGCTGATCTTGTGGCTGTCGGTCGACCTGTGGACGATGCCCGCCGGGGAGGCTGCCCGAATCCTGGCCGTCGAAACAGTGCCGGGCAAGAGCCACTGGTACTTCATGAGATCGGTGCTCAGATCGCTGACGGACGCCGGACACACGGTGACCGTTTTCACGATGTTTCCAGAAGGCAACCGGGCCAACTACACGG…	MATMKRWTAVSLILWLSVDLWTMPAGEAARILAVETVPGKSHWYFMRSVLRSLTDAGHTVTVFTMFPEGNRANYTEVDTSGDFLLKLDMDVMHTIREYRNPFKLVNASPLVIGLFCESLNGIRELTDLRASGARDRYDLLLIEPQFIDCISYLVDALGLPVIYLIPSPMLTFSERQITGHLSNPATVSNLLAQNAVPGTFVQRFTNTALLAYGMARIQYDQLVTWFTDPKSYYLAPVVNPSIIFQNSHYISESSRPVTPNIVDVGGIHLTPAKTIIPKDILDFIEDSPQGVIFFTFGSTIKVSSLPEYIERSFKEALAAVPQRVLWKYEGEMKDKPENVMTRKWFPQREILLHPKVKLFISHGGISGVYEAVDAGVPVLGFPIFYDQPRNIENLVLAGM…
UGT344E8	XM_022308852.1	XP_022164544.1	Myzus persicae	TATAATAATCTATTAGTTGTTACTAATGTATTAACACAAATATAAATGTATCATTAATCAATCATCTCATTCTTCATTCTGAAGTAATGGTTCTTAGCAGTTTAATACCGCCACTTCAATTTAATATAAAACTTTTTTATTTTGGTACTTACAAATTAATTGAAACTAACAATAGCCATGACAAGGAAATCAAGGTCGTTCTACGCATATTTATTTTCAATTTTCATAGTATATATTTTCGTCAGCTCGAAGATATTACCAATAGAATCAGCAAGAATATTGGCAGTAGAAACAATTGCTGGCAGAAGTCATTGGAATTTCGTAAGTTCTATACTCCGTGTCTTGTCAAATAATGGCCATCATGTTACTGTGTTTACACCATTTCCCGAAGGCAACCGA…	MTRKSRSFYAYLFSIFIVYIFVSSKILPIESARILAVETIAGRSHWNFVSSILRVLSNNGHHVTVFTPFPEGNRDNYTEVDTSNDHATLIELNLIDVVDLWGSPTAMVEFIRTKRIPVCDAVYKSVELNKVMEEKENFNFDLLIIETLGYDCELYLASKLNLPLIYLISSPMVTFQELLISGDIPNPATISHLYADHAIPKTFVQRFSNTLVLGYSMMLLSVDKWIRKYTINRPYNWITNTVQPSLTFVNSHFISEASRPFPQNVIQVGGIHLKPPKSIPHDILEFIENSPHGVIFFSLGSMVNMSTSPDYIINSLKDALAQVPQRILWKYEGEMVNKTKNIMIRKWFPQRDILLHPNVKLFISHGGMSGVYETVDAGVPVLGFPLFYDQPRNIANLVN…
UGT344E9	XM_022308851.1	XP_022164543.1	Myzus persicae	ATTATTCAATATTCATTATTTTCATTCTAACGCGTGGTTCTGAATCAATTAAATAATCTATAACATTTACTACAGTTTTGTGTTTATTAATTTTGTTGTTGTCTATATTCAACAATAACTATGACGAGGAAACTAAATACGTTACACAAATATATATTTTCAATATTTTTTGTATACGCGTTCGTCAGCTCATGGATATTGCCAATAGAATCAGCAAGAATATTAGCCATAAACTCTATTGCTGGCAGAAGTCATTGGAATTACGTTAGTTCTGTTATTCGTGTCTTGTCAAAAAATGGCCATAATGTTACTATGTTTACACCATTTCCTGAAGGCAACCGAGACAACTATACGGAAATAGATACATCTAATGATCATAACGAATTCAAAGCTATGGAT…	MTRKLNTLHKYIFSIFFVYAFVSSWILPIESARILAINSIAGRSHWNYVSSVIRVLSKNGHNVTMFTPFPEGNRDNYTEIDTSNDHNEFKAMDLISTMDLWGHPLSFFKFLRTNRNLMCDIVYENDQLKKIIENNEGSNFDLLIIENVGHDCDLYLANKLNLPFIYLISSPMITFAERSVSGDIPNPAVISHLYADHCIPKTLVQRFSNTLLLGYNMILLSYDKFIRKFTMNRPYDLETSTKQPSLSFVNSHFISEPSRPFPQNLIEIGGIHLKPPKKIPNDILEFIENSPQGVILLTLGSVVNMSTSPDYILNPLKEALAEVPQRILWKYEAEYMVNKPKNVMIRKWLPQREILLHPKVKLFISHGGMSGVYETVHAGVPVLGFPLFYDQPRNIANLV…
UGT344G2	XM_022327988.1	XP_022183680.1	Myzus persicae	ACTCGAACTTTGAGTGTTCGAAAATTGCAACAATATTTCATGCTCTTATCTCAGCCTGAAGTGTTATAAAAGTGCTTATACACAATACACAATACATATTTCAGCTATAACATATGATTCATATAGATTAACAGCGTCGTCGATGATGGCAATTTCTAATATTAATAGGCACTCGACCGGTTTAAAAACGGCGCCCTAGTACGATTCGCACACCACTAAACCGATCGCACCGTAACGCTAACCATATACGCATCAATCGAACCGGAACTAGTTTAATATCCGTCGATCACAATCGGAAAACACGATTTTGCCTACCTCGCCGACTGTCGCAATTTTTTTTTAATTTCTCGCCGGAAATCGTCATATCGCGAGTCCACATAATTTAGGTCGTAGTGTCGT…	MRTGMRLVSGTAAAVMIFALAGWPGPVPSGCARILAVETVGGRSHWNFMSGIIRALVDNGHTVTAFTPFLDGDRENYTEVDISNGFPVGLDLDLVGLLDHFRNPLWTYGSFVEMGRSQCDVVYGSDEMKKLLQDRPQSSPAAFDAVLIESFWSECMSYVAARLGVPLIYVTPLPLIAFMERTITGHVSNPAAVSNLMTAHAVPETFLERLRNAALLVYGSVAQRYMELVLKYTEPPKEYDLLDPVPPSLVFVNRHFITDAPSPVPRNVVDVGGIHLKAAKSLPKDVLEFIEQSPHGVIYFSFGSTVKMSTIPESVKKALIKALARVPQRVLLKYEDEMEDKPKNMMTKKWLPQRDILLHPNVKLFISHGGISGLYETVDAGVPVLGFPLVGDQARNIDN…
UGT344H3	XM_022327152.1	XP_022182844.1	Myzus persicae	GACAGATTCGCCGCGCGAGAACTGCAGCGCGTCGTTAAATTATATACCACGGCGCTGTACACGACATATACCACGACGCTATACCACGGTGCCGCACACGACCTGCGATGCCGAACGCCTGCAGCCACCGCAGCGGCCGCCGAAGCGATAGCACGGGCGCGGCCGCGATGCTGTGCCGGGCGGTGGTCTCCGCGGCCTGCTGCTTGCTGCTGGTGGCCGGCCCGTGGACGCCGCCGCCGGTCGGCGGCATGAGGGTGTTGGCCGTGGAAACGATCGCGGGCAAGAGCCACTGGAACTTCATGCGGGCCGTGCTCCGGGCGCTCACCGACGCCGGCCACACGGTCACGGTGTTCACGCCGTTCCTGGACGGCGGCCGGGACAACTACACGGAGGTGGACA…	MPNACSHRSGRRSDSTGAAAMLCRAVVSAACCLLLVAGPWTPPPVGGMRVLAVETIAGKSHWNFMRAVLRALTDAGHTVTVFTPFLDGGRDNYTEVDISAAFRMKLDVDMAEVMEKLVEPSSILPLIVTVSRSLCDAIFLDDRMKAAMRPPADRDAGYDVVIVEPMGSECVSHAATVLGLPLVFVVPSPMISYHEGSFLGHVPNPAVVSHVMADHAVPRTFVQRFSNAVLLAYSVFVVRYTEWSLKRADAPRAYDILAPVRPSAVFVNSHFATEVSRPVPPNFVHVGGLHLEKPKSLPADILEFIDESPNGVIYFTFGSVVKMSSMPDYIEKSFKEALAQVPQRVLWKYEGQMEDIPPNVMIKKWFPQRDILLHPKVKLFISHGGISGVYETVDAGVPV…
UGT344J4	XM_022312708.1	XP_022168400.1	Myzus persicae	AAGTGTTGTTATTCTAATAATATTTTACTGATTTCGTCATCGCATCACCGACATCGACGAGTGGTAACGATTCCGTCAACTACAACTGTATCGCGGCGGTGGCCGCGTCATAACTGCGATTCTCGTTCACCGCAGATTACTGAGCGATTAGCCTCGAGGCACTTGCTCCTAGCCGTAGTATATAAATCACTCGACGGCGTGAGGCCAAATCCAATCGCCGTCATGTCGCCGACCCGTCGTCTTTGTGTCATCGTCATCCTCTGCTCTGCGACGGCGCTGACCACGGGTCACGCGACGCCACCACCGCCGACTCTCTTTCGTGCGGCCAACATACTGGCCGTGGAAACCGTGCCGGGTCGGAGCCACTGGAATTTTATGAGCGCCGTGCTGCGGGCGCTC…	MSPTRRLCVIVILCSATALTTGHATPPPPTLFRAANILAVETVPGRSHWNFMSAVLRALTDRGHSVVAFTSYPAQKPASAYGNYTEVDTSAVLLRHAGELASRVLSDYSRLSYIVPSVVRWSRQFCDAVYDMEQIRALMVNGTDTAARFDLLVTEPLGSECVAHLAAAIGLPMVYVVPTPMITYMQPSIVGHSANPAYVPHLLYGSAVRAFRHRLVNTAMYAYGRLVRWYAELTALRRPYDVDEPAKPSVVFVNSHHVTEPTMLLPTNVIHVGGIHLDSNGSALPTNILEFIENSPDGVIYFTFGSVIAMSSLPDHIQDTFKNVFRQIPQRVLWKYEGEMEDKPDNVMTGNWFPQRDVLLHPNVKLFISHGGISGVYEAVDAGVPVLGFPLYYDQPRNL…
UGT344K3	XM_022322919.1	XP_022178611.1	Myzus persicae	ATGCGGTGGTTGCCGTCGTCGTGGCGATCAGTGGTCGCCCTAGCGGCCGCGTTGGCGTGCGCTGCAGACGCCGCGAGGATATTGGCCGTGGAGACGATGGCCGGTATGAGTCACTGGAACTTTATGAGCGGCGTGCTGGGGGCGCTCGTCGACAACGGACACACGGTCACCGTATTTACGCCGTTTCCTACGGCGGACGGTGGCCGCCGGTGGGCCAACTACACTGAGGTGGACCTGTCCCGGGAACTCCTGGCCACACGAGACGTTCAGATAGCGGACGTCATACAACGGTGGGACTCACCCGTTGGCCACATGTTCGAGTGGGTACGCCGAAGTCGGTTCATATGCGACAAGGTCTACGGCCACCCGGCCACGAGGGACTTTCTAAAGTCACACCGG…	MRWLPSSWRSVVALAAALACAADAARILAVETMAGMSHWNFMSGVLGALVDNGHTVTVFTPFPTADGGRRWANYTEVDLSRELLATRDVQIADVIQRWDSPVGHMFEWVRRSRFICDKVYGHPATRDFLKSHRDGRTPFDVVIVEPFVSDCVSYMASRLGVPLIYATAVPSIGFMERVLTGHAANPAATSHLMADHGIPKTLAQRLSNSALFAYSNIMIEYADMVVRYTEPREYDMVPPITPSLIFVNSHHVSEPPNPILPSVIQAGGIHLKPPKRLPEDILEFIEQSPHGVIYFTFGSTVKMSSIPEYIKNAFIDVLSKVPQRILWKYEDELKDKPKNVMMKKWLPQRDILMHPNVRLFISHGGISGLYESVDAGVPVLGFPLFGDQHRNIDNLVNVG…
UGT344L4	XM_022319946.1	XP_022175638.1	Myzus persicae	AATAGATTATTATGATGTGGACCTCTTTGATTGAAAACATTATTTTACTCTTCACTTGGTTTTCATCACGCTTTTAAATGCAAACCATTTTTAAGGAGTAGGATGAAGTAATATTCTACGAGTACATCTATCGTACTTTTCGTATGTAACTGTGCGAGTAGTGACTGATCATTAGTATGCGGAAGATCCCCAAAAGCTTCATTAAATTAAAGCTATACTACGGCTAAGATACTCGGAAATCCGTAATTCACATGCACTCAGTCACATGTCACTATATTTTGTGAAAACAAAAAGTTTCAACTTTTATGTTTATAGAAATTTCAAAAAACGAAAGAAAAATCTACCTAGTACCGAAAGCTCGATCTTAATTTTGAAAACAAATTTGAATTCCTTATTCTC…	MLLLTLNQVTQSKVLIAFICIDHNIIDIVSKRQTYSNQFTPLSYLMKLGRLSCDTLHKNEQLNDLMAKKLQINFDAIVIEPGMVSSCLSYVGANSNLPMIYTTPVPINTYTERITFGDISNPATVSTMLFQSAVPKTFIQRLTNTLVWLYTSIVVMSQEYLLQLFDSKPYDLGTINPPSLVFMNSHFISDNPRPTPSNVVNIGGIHLKPTKKIPKDILDFIENSPDGVILFTFGSTIAMSSVPYNILTALKEAFAELPQRILLKYEGEMEDKPKNVMTLKWIPQRDILLHRNVKLFISHGGISGLYEAVDAGVPVLGFPLFGDQCRNIDNLVKAGMAKSMELYSVTKNNFLNNVLDLVNNKKFTHNAKIASEIFKDRPMSPEKSVAYWTEYVIRHKGAP…
UGT344L5	XM_022319932.1	XP_022175624.1	Myzus persicae	ATAACTATGAGTTAGTGTATAAACAGCAAGTGGATGGATAAAATACGAATATTTTATTAACAACCGCCAACCGTTATAATTCACATATCTACAATACATTGTTGAAATAAATCTTGAAAACAAAAATGTCAAACAAATCAATAGTTTCAATCATAATTTTTTCATTATTCAGTTGTTCATGTATTCAACCGGGAAATGGTGCGAGAATATTAGCTATAGAGTCATTTGCAGGCAGGAGTCATTGGAATTTTGTGAGCGCTGTGCTTCGGGCAATGACGGATAATGGACACAATGTTACAGTTTTCACGCCATTCCTTGACGGTAATCGTGAAAATTATACAGAAATAGACATGTCTAGTATGTTCCCAATAAAAGTTGGTATGAGCATAGTGGATATGA…	MSNKSIVSIIIFSLFSCSCIQPGNGARILAIESFAGRSHWNFVSAVLRAMTDNGHNVTVFTPFLDGNRENYTEIDMSSMFPIKVGMSIVDMRAIFSNQFKPLSFMLELARLSCDILQKNEQLNDILKNKLQTDFDAILFEPTIVSGCLTHLGANSSLPVIHASAIPINTYTERITYGDVSNPATVTIMTFQTAVPKTFIQRLINTIAWLYTSIIIGFQEFLLQLFESKPFDLATTKPPSLVFMNTHFISDKPRPTPLNVVNVGGIHLKPPKKIPKDILEFIEDAPHGVVVFTFGSTTSMTTLPKNILTAFKEALAELPQKVLLKYEEEMKDKPKNVMTIKWLPQRDILLHRNIKLFVSHGGISGLYEAVDAGVPVLGFPLFGDQYRNIDNLVEAGMAKS…
UGT344L6	XM_022319931.1	XP_022175623.1	Myzus persicae	CATAAAATATTTTTTCAGTTTATACCTAACCTGAACGTTTTGAGTACTATAAGCTTTATCATGATATATTTATCTCTTAATTGCAAACTGTAAATAAAGTTTCCTAATCTAAACTAGAAGATAATAAGCCCAATATATTCAGTATATAAACAGAGTACAAACGGATAAAGGAAGCATTTCTTTCTGAACAACCATCAATCACTTACAGTTCACGTTATTTACTCTATTTTGAACAGTTATACCGCAAAAATAAAAATGTCGTGCAAGTCAATGATTTCAATAGTTATTTTTACATTAGTCAGTTGTACGTGTATTCAATCAGGAAATACTGCACGAATATTAGCTATAGAGACTTTTGCAGGCAAAAGCCATTGGAATTTTATGAGTGCTGTGCTTCGA…	MSCKSMISIVIFTLVSCTCIQSGNTARILAIETFAGKSHWNFMSAVLRAMTDNGHNVTVFTPFVDVNRENYTEIDMSNIFPMKLNMSIVRMRKIFNNWFTPISFMMKNDGRQSCEILHNNDQLNDFLENKLQTDFDAIVIEPGIVSGCLSYLGANSNLPVIYTTPIPINTYTERMTYGDVSNPATVSPMLFNYGVPKTFIQRLTNTLIWLHTSIIVRFQEYLLRLYHSKPYDADINNPPSLVFMNTHFISDKPRPTPSNVVNVGGIHLKPPQKIPKDILDFIEDSPHGVILFTFGSTTAMSTIPQYILTAFKEALAELPQRVLLKYEGEMEGKPKNVMTRKWLPQREILLHKNVKLFISHGGISGLYEAVDAGVPVLGFPLFGDQYRNIDNLVEAGMGI…
UGT344M5	XM_022312710.1	XP_022168402.1	Myzus persicae	CATTCCGTGCTAAAATACAGTACGTCAAAGTTGTAGGTACCTATAAAATAAAATAAATTGTTTATAGTTTGTACCTAAAAAGATTCCTATAACTTTTTTTTTGCATTTTTTAAATATCTATTTAACGTGTAAAAGTGACAACCATGAAACATTTAATATAGAGATCGTACATTAGTAACACTATCAAACAAGATGAAAACGTTACTGTTGCTAGTGTTGCTAGCCGTGCTATTGCATCCCCACAGTATCTCCGGAGCTCGGATTTTGGCGGTCGAACCTTACGGCAGCAAAAGCCACTGGCAGTACATGAGGTCCATACTAGACGTGTTGACCACCCACCACCAGGTGACTGTCATCACACCGCTGCCGATCGGTGACCGGGAGAACTACACGGAAATC…	MKTLLLLVLLAVLLHPHSISGARILAVEPYGSKSHWQYMRSILDVLTTHHQVTVITPLPIGDRENYTEIDASSVLPIYLEMNTIDLIEQFGSVIDLLPPMPERSHERDICDALYDFGPVADLLRADNDDKDGHYDLVLVEPFHSSCLSYLAYRLHVPEVYAIPFAISSPTEIMFFGTESNPSYVPNLMFNGGVPKTFEQRLTNLALFVYVKFVTWLTDTRMIYRDPKRYDIPDVRHKPSMVFINTHTITEPPRPFPVNMIQIGGIHLKPPEILPYDILEFIENSPHGIIYFTFGSVSSMSTLPKHIQRTFIDTFAQVPQRILWKYECEINDLPKNIMTRKWFPQREILLHPNVKLFLSHGGISGVYEAVDAGLPILGFPLFFDQPRNVGNLVDAGMALS…
UGT344M6	XM_022324006.1	XP_022179698.1	Myzus persicae	CATTCCGTGCTAAAATACAGTACGTCAAAGTTGTAGGTACCTATAAAATAAAATAAATTGTTTATAGTTTGTACCTAAAAAGATTCCTATAACTTTTTTTTTGCATTTTTTAAATATCTATTTAACGTGTAAAAGTGACAACCATGAAACATTTAATATAGAGATCGTACATTAGTAACACTATCAAACAAGATGAAAACGTTACTGTTGCTAGTGTTGCTAGCCGTGCTATTGCATCCCCACAGTATCTCCGGAGCTCGGATTTTGGCGGTCGAACCTTACGGCAGCAAAAGCCACTGGCAGTACATGAGGTCCATACTAGACGTGTTGACCACCCACCACCAGGTGACTGTCATCACACCGCTGCCGATCGGTGACCGGGAGAACTACACGGAAATC…	MKTLLLLVLLAVLLHPHSISGARILAVEPYGSKSHWQYMRSILDVLTTHHQVTVITPLPIGDRENYTEIDASSVLPIYLEMNTIDLIEQFGSVIDLLPPMPERSHERDICDALYDFGPVADLLRADNDDKDGHYDLVLVEPFHSSCLSYLAYRLHVPEVYAIPFAISSPTEIMFFGTESNPSYVPNLMFNGGVPKTFEQRLTNLALFVYVKFVTWLTDTRMIYRDPKRYDIPDVRHKPSMVFINTHTITEPPRPFPVNMIQIGGIHLKPPEILPYDILEFIENSPHGIIYFTFGSVSSMSTLPKHIQRTFIDTFAQVPQRILWKYECEINDLPKNIMTRKWFPQREILLHPNVKLFLSHGGISGVYEAVDAGLPILGFPLFFDQPRNVGNLVDAGMALS…
UGT344N5	XM_022319933.1	XP_022175625.1	Myzus persicae	AATATAATAAATCTCAACTGTATTGTACATTTTATAGTGTCAACTATCAAAGTACGGCGAGCATACAATTATGGCAACATTAATTAAGATATTGTTAATTACATTTTATTGTTGCTGGGCTACATTGTATTTTAAACCAGTAGATGGTGAACGAATTTTGGCTCTTAGTCCAATAGCTGGAAAGAGTCATTGGAACTTTATGGAAGGAATACTTCGTGCATTAACAGACCACGGCCATCAAGTAACAGTTTTGACACCATTTCCTAATGGTGACCGAGAAAATTACACAGAAATAGATTTATCTAAAGAAGTTAGATCATTGGTACGGTTGAACATTGACGATGTGCATAAAGAATTTACGGCATATATCGATTTAGTAAATTTTATTAATGCTTATAG…	MATLIKILLITFYCCWATLYFKPVDGERILALSPIAGKSHWNFMEGILRALTDHGHQVTVLTPFPNGDRENYTEIDLSKEVRSLVRLNIDDVHKEFTAYIDLVNFINAYSRDTCKILSENNFIKSISTESKLNFDVIIIELMGSECVSYLSAKFDVPLIYVTPPPLISYLERSVLGHYPNPAVVSHVLADHSIPKTMIERFTNTMLLFFTTCWLQFISWLSRIVEKESFDLFELVKPSIVFSNSHFITDAPRPMPPSVIQVGGIHLKPPKKIPDDILEFIENSPHGVIVFTLGSVVAVSSIPETVRNDIIKVLSQVPQRVLMKYEDEMMIDIPENIMIKKWFPQRDILLHPNVKLFISHGGISGVYEAVDAGVPVLGFPVFFDQPRNLQNLVNAGMAIL…
UGT344P2	XM_022327555.1	XP_022183247.1	Myzus persicae	ATGTCTGTTTGTACGATGTTGTTTATTGCTGCCATTACTGTTTCGTGGTCTGGTACCCCAATCACAGCTATGAACATTCTGGCTATAGAGCCGATTACGGGAAAAAGCCATTGGAATTTCATGAGCGCACTTCTCCGAGCTTTGACAGACAGTGGTCATCGTGTAACCGCGTTCACTCCAATCCTCGACGGAGAGCGTATCAACTATACGGATATTGATATATCGAAAGAAATTTCCACGTTGGATGTCGGCATCGACTCGCAATTCGTAATGGAAAGCTTTCGAAAATCTACGGTAATGATACCTTTGGTCATGAACTGGACCCGTTGCATTTGCGATATCATCAATGAACATCCCAAGATGAAAGATATATTGAATAGCGATAAGTCTGGTTACGAT…	MSVCTMLFIAAITVSWSGTPITAMNILAIEPITGKSHWNFMSALLRALTDSGHRVTAFTPILDGERINYTDIDISKEISTLDVGIDSQFVMESFRKSTVMIPLVMNWTRCICDIINEHPKMKDILNSDKSGYDLIIVERAASECVTYVAAKLDVPIIFSSPSPLKTTIEYSLIGNNPNPATVSHVMAYHSVPRTFLQRLENSLFFAYSAFLSERKESEMKTNNPSKHDLVEPVKPSLVFVNTYYVTEAPRPFPPNVIQVGGIHLQPPKDDIIPADILEYIDNSPHEVIYFTFGSIVDMSTLPDHIQNAYKDGLSQVPQRVLWKYEGEMKNKPPNVMTRKWFPQREILLHPKVKLFISHGGISGVYEAIDAGVPVLGLPMFYDQPRNIENLVDAGMAISM…
UGT348A4	XM_022308101.1	XP_022163793.1	Myzus persicae	TGTATAACTAATACTTAATTTATTACCTTTGGTGACGCGTAAGGGGTAATTATTCATGTCCAAATATAATTTTATTAAACACATACAAATTCAGAAAGTGGATAAGTGGATAACACTCGGCTGTACATTTGGTGTCATGATAATTTACAGTAATGGATGTGTTCAATTTAAATTCAAAGGATTGATAAAAGCTGTACGCCCAATATTCGTGGATGGAATAAAGAAGCGAATAACAAAATGAGGTCAGCTGTGTTTGCCGCCTTCGTTTTTTGTGCCTTAACAATCGCACCGACCGGGTCGTCGGAAATCCTGGTCATATTCCCGACGACTGCCCAGAGTCATTACCGTGTCGTCCGACCACTAATCCACAGGTTGTTGGATCGCGGACACAAAATATTG…	MRSAVFAAFVFCALTIAPTGSSEILVIFPTTAQSHYRVVRPLIHRLLDRGHKILAITNFPDAVERANLSQIDIAGLKPHSKFKTSNNGIMKSITRVIGNANTYATILSHPTVAKLLQSGRKFDLVLAEFFTSTPIFAPIATVVDAPIVGFCPMITFPWINDVMGMDTTMSYMPNILSDSSDRMSFFQRISNIVKTAIIYIAFNWIYTPIIRQINNHHYGIQTESAIKSMANLSMIMTNNYHSMFLPFPQLPGIVEVGGIHVVDEKPIPQDLNDFINNADRGVILFSLGTVVSEESLSADKLYNILDAFSKVKQRVIMKFDSEKYKIQLPVNVKMVKWFPQRDLLAHPKVLLFISHAGMMSVIETIHCGKPMVAIPIFGDQMFNTNLLVGKQVAVAIEYK…
UGT350B3	XM_022310937.1	XP_022166629.1	Myzus persicae	AACCGGTTTCTGCATCGGCGAAACGAGTAGTCGGCGAATTGGATGTCGGCGGATCGGGCCTGAATCCCCGTGGCTCCTTCTTTATCGTTCCACTATCAAGTCTTGACAAGCACTAAAAGTGTTACATAAATAAACTATCAGCTAAACTTCAAGTTGGTGAGAAGTTTTCAATATGAATAGTATAGTTTTGATCATTGGTATCGTAATATCAGTGAATAGTTGTTTATCGTCTAATATATTAGCATTTTTACCGAGCAAAGCACGCAGCCACTATGGAGCGTTTGAACCGTTACTCAAAGAGTTAGCCGAAAAAGGTCATAATGTGACCGTTTTATCGCCATTCTCAATGAAAAATCCACCATCATCTTACCATCATATTCAGGTTGAGGATGAAGATCT…	MNSIVLIIGIVISVNSCLSSNILAFLPSKARSHYGAFEPLLKELAEKGHNVTVLSPFSMKNPPSSYHHIQVEDEDLVMSFNPFSVAKHFKPILVPFRSWIMWPKFTEIILNKPSVQKLIHSEGLHFDLVLFENFYHECFVALGHKFNAPVVQLFPSIPNAGVAQWHRNPYDGSYIPDINSGFCDDMSFIERLTNTVLSFIHTALSSFFYFPKQRDLMDKYFNYTGWETRPSMENMLKNISLTLINTHFSVGTPRPLVPSYIDVAGMHLKPASSLPEDLLDIMNNAPEGVVFFSFGSVLKLTQLPKNEFDIFIKLLGTIKQKVLFKWDSDTITDFPPNIIVRKWFPQADVLGHHNCVLFITHGGIHSTEEAIYFGVPMLAISVFGDQLHNSLVMQNRGAA…
UGT350B4	XM_022310935.1	XP_022166627.1	Myzus persicae	GGGCCGAGCTTACAACAAAAATGGTGTTACATAAATAAACTATCAGCTAAACTTCAAGTTGGTGAGAAGTTTTCAATATGAATAGTATAGTTTTGATCATTGGTATCGTAATATCAGTGAATAGTTGTTTATCGTCTAATATATTAGCATTTTTACCGAGCAAAGCACGCAGCCACTATGGAGCGTTTGAACCGTTACTCAAAGAGTTAGCCGAAAAAGGTCATAATGTGACCGTTTTATCGCCATTCTCAATGAAAAATCCACCATCATCTTACCATCATATTCAGGTTGAGGATGAAGATCTTGTAATGAGTTTTAATCCATTCAGTGTAGCTAAACATTTCAAACCAATTTTAGTTCCGTTTAGGTCTTGGATTATGTGGCCAAAATTTACAGAAA…	MNSIVLIIGIVISVNSCLSSNILAFLPSKARSHYGAFEPLLKELAEKGHNVTVLSPFSMKNPPSSYHHIQVEDEDLVMSFNPFSVAKHFKPILVPFRSWIMWPKFTEIILNKPSVQKLIHSEGLHFDLVLFENFYHECFVALGHKFNAPVVQLFPSIPNAGVAQWHRNPYDGSYIPDINSGFCDDMSFIERLTNTVLSFIHTALSSFFYFPKQRDLMDKYFNYTGWETRPSMENMLKNISLTLINTHFSVGTPRPLVPSYIDVAGMHLKPASSLPEDLLDIMNNAPEGVVFFSFGSVLKLTQLPKNEFDIFIKLLGTIKQKVLFKWDSDTITDFPPNIIVRKWFPQADVLGHHNCVLFITHGGIHSTEEAIYFGVPMLAISVFGDQLHNSLVMQNRGAA…
UGT350B5	XM_022310934.1	XP_022166626.1	Myzus persicae	AGAATTTGAATATTTTTAAATACATTATTAAAGAAAACATTAGGATGAGCATAATTTAGTGAATCGCCTTGTATTATGCACTCCTGGTTTCTTTATAGAATGTTAAAAAAAAATTAAAACCACAATATTTATTATGAGTAGGTGACCTTCTAAATTGTTGTTATTTTATTATGTAGGCAATTACCTATATTAAAAACATTGGGCTGAGAAATAATGTTTGTGTTACATAACAGACTGATCACTATTCACTGCAGTATCACCTATCAAACGAATAACTGCAATTATATAATTTTACAATCAAAGTTTGTGTGTTATTAATATTTTATTTAATAACAAATACCTACATAATTATATTTAGTCATTTATTATTTACCCACAGTTTATTGACTTTTAGTACAT…	MNSIVLIIGIVISVNSCLSSNILAFLPSKARSHYGAFEPLLKELAEKGHNVTVLSPFSMKNPPSSYHHIQVEDEDLVMSFNPFSVAKHFKPILVPFRSWIMWPKFTEIILNKPSVQKLIHSEGLHFDLVLFENFYHECFVALGHKFNAPVVQLFPSIPNAGVAQWHRNPYDGSYIPDINSGFCDDMSFIERLTNTVLSFIHTALSSFFYFPKQRDLMDKYFNYTGWETRPSMENMLKNISLTLINTHFSVGTPRPLVPSYIDVAGMHLKPASSLPEDLLDIMNNAPEGVVFFSFGSVLKLTQLPKNEFDIFIKLLGTIKQKVLFKWDSDTITDFPPNIIVRKWFPQADVLGHHNCVLFITHGGIHSTEEAIYFGVPMLAISVFGDQLHNSLVMQNRGAA…
UGT350C9	XM_022324009.1	XP_022179701.1	Myzus persicae	AAGTTGTTAGATCAGTATTCCATCGGCTATTATAACCGGCTGTCGTCCGTAGTTTCGTTTATCTCGTATTGTTGTTTAGAGCAACAGACGAACGATGAGGACGTTTGCTCTTTCAACAGCATTCTGCAACACCATGCAACTGTTGACGTTGTTGACGTTGTTGTTGTTTGCGGAAAGATCGTCCAGCGAGGGTCAGAAGCTGTCGGCGAAACCATTGAGTATATTAGCGTTTTTGCCTACCGAAGGTAAAAGTCATTTCATGGGATTTAAGCCGTTACTTGAAACTCTCGTTTCCAGAGGTCATAATGTCACGCTTGTGGCACCATTTGGGCTGGATGGCGCCAAACGGCCGTATCGTCACGTCAAAGTGGAGCAAACGTTAGGAGATTTCGACATGCT…	MRTFALSTAFCNTMQLLTLLTLLLFAERSSSEGQKLSAKPLSILAFLPTEGKSHFMGFKPLLETLVSRGHNVTLVAPFGLDGAKRPYRHVKVEQTLGDFDMLKVAKYVNLVPTPFHLWWFGPHISETSLDKPSVANFIRSDRSSFDLVLFENFYHECFVSIGHKYGAPVVQLLPFSANSRVSQWHSNPYNPAYIPDLTSAFGSNMTFAQRTSNAVSAFFYTAVSRLVYLPRQRAVADKHFVYPGHERRPDLVDMLRNVSLTLVNSHPVLGSAVPLVPSYVHVAGMHCVPAGPLPEDLRQIMESAKEGVVYFSLGSVVKSSKMPKETVSLLLSELSKIEQTVLWKWEADDIPQLPKNVVVRKWFPQNDILGHKNCKLFITHGGVQSTTESIYHGVPMLAI…
Gene symbol	Genebank number		Species	Nucleotide acid sequence	Amino acid sequence
UGT329A4	MF471430		Myzus persicae	AAGACGTATGATATATTTTTATCTGCGATATATGTCGAGGCGGATTCAATTACGTTGCTCGGCGCGCTCGTCGGTATGTATTATATGCATGTACATATTATTATTGCACACGCGTGACGCGCGCAGTTTAAGTGCACGTCCTGACAATCAGTCGCATATTATATAGCTCGCGCGACACTGCGCCGGGCATCATGGTATACGCCGCTGTAACGTATTTTCTCGTCGCGGCCACCGTGGCCGCGTCTTACGGTGCGTCCGGGGCTCGCATACTCGGGGTGTTCCCGCACCACGGGTACAGCCATCACATGGTGTTCTTGCCTTACCTGCGGTCACTGGCGGACCGCGGACACGACGTGTACGTAATTAGCAACTTCGATTCGTCGCACCCGAACATTACCG…	MVYAAVTYFLVAATVAASYGASGARILGVFPHHGYSHHMVFLPYLRSLADRGHDVYVISNFDSSHPNITDISVEGSMPMSNNNVTFPGTAGQFGVVGTLMDMFYLYELAKSTEGLFDVPAVRRLLDDRTVSFDLVIAEHFNSELPLGFAAKYRAPAILLSSCPLLPWTMSLVGQSQHTAYRPSVFSGLPERMDLVQRLTNTAVAIVSAAAFRLLHRPWSQRTLKKRLGVDVSLDELASNVSLVLVNTHWSLNGVSPTMPAVKETGGMHLMPPKHLPIDIQKYIDEAEDGVIYFCMGSLLRGETFSAEKRQMFLNVFNKIPQRILWKWEGELPGKPSNVMIRKWMPQRDILAHPNVKLFISHGGLLGTTEAVYEGVPILSMPIFGDQMTNIKAVVSKGGA…
UGT329A5	MF687506		Myzus persicae	GATCAATGTTCATACATATTATTATAGAATATTATTCTCAATAGTAATATACAACTATAATGATTTTTTTATTTGTAGCAGTAATTATTATTGTAACAGTATTTTCTCCAGCGAACACAGCCAACATCTTAGCTGTGTTTCCTCATCAAGGCTTTAGTCACAATGTTGTTTACCAGCCATACATCCTAGAACTTGCCAACCGAGGACACAACATCACTATTATTACTAACTATCCGCTAGAACATCCAAACATAAATAATATATCAATTAGAGGATCAATGCCTATTTCCAATAACAAAAAAAATATCAGCCATATAGAAGGCAAATTTATGAATGAAATACAAAGTTCAATAAGTACAATTTGGAATTTTCATTATCGTGGAAAAATATATGAAGCTA…	MIFLFVAVIIIVTVFSPANTANILAVFPHQGFSHNVVYQPYILELANRGHNITIITNYPLEHPNINNISIRGSMPISNNKKNISHIEGKFMNEIQSSISTIWNFHYRGKIYEAMFTVDGVKKLLNSPSKFDLLITEHFNNELFLGFAFKFNLPFILLSSCNMLPWNQHAIGQPYSLANIPSTLTGLGTKMNFYNRAMNTISHIVQLLGYKLLCRTRDEAIIKQKLDIEVSLDQLILNASLIMVNTHFTMLESKPLVPAAVEVGGIHITPIKPLPVDIQKYIDEAENGVIYFCMGSLLRGESFSAEKRQMFLNVFDKIPQRILWKWEGELPGKPSNVMIQKWMPQRDILAHPNVKLF
UGT329B4	MF471431		Myzus persicae	TAGATTAATAAAAGTAGATAATTTTCTTCCAAAATATGAATATGTTTGTATTCCGGTAGACCGGTAGACCGGTAGACGGTAGTGTGTTCAAATACAATCGACATGGAAATGATTAATTGCAACTCATATATTGTAATTTTACAATTGTTTATTCTTTCGTTTTTCAAAGAAGCTTTATGTGCAGACATTCTAGGTGTATTTCCGATCGAAGCCCCTAGTCATCAGATCATTTTCGACTCTTACATGTCCGAACTTCATCGCCGCGGCCATAATGTGACGGTGTATTCACATTTTCCAGACATTGCCTCCGAACAATACAAGCGAATACAAATCAGCAATACGTCATCTGTATTGGACCCAAGCTACGTGACTATGGATCATATGTATTCGCCATCAACT…	MEMINCNSYIVILQLFILSFFKEALCADILGVFPIEAPSHQIIFDSYMSELHRRGHNVTVYSHFPDIASEQYKRIQISNTSSVLDPSYVTMDHMYSPSTLNSYKHMFHIVSNGEKYTQSDALRQLYDQPEDAYDLIVTETCNTDLYLALIDRFKAPFIAWTTSPLFVWSADRMGASTHPAYIPVLMTTYGPHMNFAERIYNTLMRSVAFYKYYTGSSISSQKIASKRYKDSSHLDQLVLRTSLLFVNTYHALWGSRPLPQNVVEVGGLHVKPPKPLQEV
UGT330A3	MF471432		Myzus persicae	GTGTGATCACGTTTCGTAACTGCGACTCTATTCATTCATTTAAATTAATATTGTCCGTTGTTGATGATCGTCCAAGGCGAACGAGTAAAACGATATTTATGCCAATTCAGTGACGGTGTGTGTAGTGCGCCTCGCGTATATAATAATGTTGTGTAAGTTTACTAGGTAAGTATAATACTATGATTACTATATTCATAAACAGTAGACGATCGCGTGGAACCACATTCATAATTATTATCATGCACCCGTCCCGGTCCGTACAGCGTGTATTCGATCGATCTGAATACGATTCGTTGCGGGTCTTTCTTTTTTCAAAATCCACCAGAGCTGTGAAAGTCGATCGTTTGATATATTTATCGGATGCAGCGCGAGAAGATTAAATAAAGTGCCTTTGCGATC…	MKGQRDTVITATALLLVTAVIRCAAGYDILAIFPFSGKSHFHMFRAVSEALTARGHHLTVVGHFPKSPKEPSRQHQSQIGDTNGGGDGGGSYTDYSLVGSMPVYENFTTDEVTGNGYLKEMLIILQDGLDNCEAVLSSGRLSQLIQSRAKFDLVLVEIFNTGCFVSIANHFGAPVVGLTSTSLYPWFVGMVGDVVMPSYVPVNLLPFTSRMMFAERLINSVILVAMKTYYKFKYEQAAQEMVDKYLGKLNGGTVSESLNNVNAIIVNTHFVFGDTRPLPPGIIEVGGCTYKKPMPLPEDLERYVTEAERGVIYFSMGSIVKSSSIPTNQKMAMLRVFGRLDGYRVLWKWEDDPPPPEVRPENVMFVPWMPQFDVLNHPNVKLFISHGGLMGILDALYSG…
UGT339A2	MF471433		Myzus persicae	GTCACTTTCCATTTCACTATAATGATTTTTAATAGAGCGGTACAAAGTATTTTGCCGCTGGTGGTTAATGCAGCACCAAGTGCTATATAATGCTGTATACACACGCATGTAGGTACATCAAATTTTGTTAAGATGAAATTAGTATTTTACTGAACTCTGGAACTATTTGTCCGATTTGTAGCTGGTCAACTGTATGCTACAATACGTAATATTATATAGGTGCTATGTATTCCTCCAAATATATAATACGGTGGGATAAATGTATATAATATAAATATTATTTCTACAGATAACAGATGACGGCTGTAGTCGTAGAACCCACTGGTCGTTTGGCGGTAGGGCTTCAAGCGGCGATGGTGGTAGTTATGGTGTTGTTGCTGGAGTGGCCATCCGCAGCCA…	MTAVVVEPTGRLAVGLQAAMVVVMVLLLEWPSAASGARILAVFPYNGHSHFAMVEPLMVALSERGHHITVISPFPRRKGSGGGRRYVDVDVSDTLPPVISQLNVTKEFGHLVDPVTGFRHLCQMNHRVCEATFEHPLVRALIHEPLRFDVVFAEAFATDCFAAFAHAYDAPLISIRTSDYSPQLNRRVANPQNPAYLVNHLLTYTSRGMSFAQRLVNALATHFGVVGYHAFSDGPSTELVRRHFGPGTPPVPEIARRRTALVLVNAHHSLTQPRPTVPNAVEVGGLHIAQPAEIENEWSDYCDLCDQGVIYVSFGSLLKGSSFPLQFTMAFVRAFEALPYCVLWKYEGEMISKRIKVSKWMPQQQILGHKNVKVFITHGGLMGVMEAVYFAVPMIGIPV…
UGT341A5	MF471434		Myzus persicae	ATCCGTTTCATTTCGATGCGAACTCGCATCAAACGATTTTGTGTTTATTTTTTATAGTATTACAACAAATAATATCGGTAAAACATCATCAAAATATTGACCGATATAACATTACAACAATTTACTATTATCCACGAGGTTGGATTATAACGACCACCTGCTTGCTTGTTTCTCTTTGAAAAATGTTCTCCCAAGTTTCAATAATTTTAGTGATTTTGACAATCTTTGGTAGCGGGGTAGTGCGTCCGATCGCTGCCGTTGCGGATATATTGGCGTTCTTCCCGTTGCCAATTTACAGTCATTTTTCCGGTTTCAATCCACTGTTCTTGGAATTGGCGAACCGTGGTCACCGCGTGACCGTAGTCAGCCCTTTTTACCCAAAGGGAAATGTGCCGAACA…	MFSQVSIILVILTIFGSGVVRPIAAVADILAFFPLPIYSHFSGFNPLFLELANRGHRVTVVSPFYPKGNVPNTYRHVPIPDVKIQRIRSPLEIRHTYRVTNMINVKQGMIKMVTRTLELNETRAFLNDTRYAFDVVLAECWYSDIYLAIGHRYSAPVVCLSPMAPSVTLSQSLGMPDHPAYVPSFWLRYSDSMSFGERLYNSAIAAAELIVSEIAFQSTDQQMLDDLYTYPGHRNCPPLDALRQAVQLTLVNGHHSVSYARPYPPNVVQVAGMHMRPQTSSTVDQKFKALLDGATHGAIYFSFGSNIKMSDLGERDVQSFVESFRKLKQIVLWKWENGTIANLPDNVYIDKWFPQQYILSHRNCKLFITHGGYHSLVEALHYGLPLIGFPFFTDQFYNM…
UGT341A6	MF471435		Myzus persicae	ATCCGTTTCATTTCGATGCGAACTCGCATCAAACGATTTTGTGTTTATTTTTTATAGTATTACAACAAATAATATCGGTAAAACATCATCAAAATATTGACCGATATAACATTACAACAATTTACTATTATCCACGAGGTTGGATTATAACGACCACCTGCTTGCTTGTTTCTCTTTGAAAAATGTTCTCCCAAGTTTCAATAATTTTAGTGATTTTGACAATCTTTGGTAGCGGGGTAGTGCGTCCGATCGCTGCCGTTGCGGATATATTGGCGTTCTTCCCGTTGCCAATTTACAGTCATTTTTCCGGTTTCAATCCACTGTTCTTGGAATTGGCGAACCGTGGTCACCGCGTGACCGTAGTCAGCCCTTTTTACCCAAAGGGAAATGTGCCGAACA…	MAPSVTLSQSLGMPDHPAYVPSFWLRYSDSMSFGERLYNSAIAAAELIVSEIAFQSTDQQMLDDLYTYPGHRNCPPLDALRQAVQLTLVNGHHSVSYARPYPPNVVQVAGMHMRPQTSSTVDQKFKALLDGATHGAIYFSFGSNIKMSDLGERDVQSFVESFRKLKQIVLWKWENGTIANLPDNVYIDKWFPQQYILSHRNCKLFITHGGYHSLVEALHYGLPLIGFPFFTDQFYNMRFVIENGFGIEILLENLNVKVLVDAIGKIFSDTSYKKNAQTASNIFSDLPVSAMNTAVHSVEYLIRNGVADYKLPASMSLNRYQYFLVDVAALIGAVVALIAFILYKSIYYLRNIMNLKDKK
UGT342B3	MF687507		Myzus persicae	CGTGCCTCTTTATTGTATGTGGGTTCTAGGACGTGGCCATCAAAGGCCGAATAGGGGTCGTCGGTGTGTCACGCGAATACCTCGTTACCGTTTAATAAAACATAAATAAATAAATGATAATATAACCTTGTGTTGACGTGTTGTATTAGATTATGAACATTTATGTTTATGTTTTATTCGTTCGAAAGTATTCCTCAAACGATTGAATTTTTACTTTACCGTATAGATATAGCATATAGTTTATCGATAGGTATACTTACTTTATAAATGTTAAGACTATAAAATATTTAAAATGCATTTCACATTAGTTTTTTTAAATGTACACTTTACAATGACTGTTGTTTATGGAGCTCAAATATTCGCTTTCGTGCCGATATATGGACAGAGTCATTGGAACGT…	MHFTLVFLNVHFTMTVVYGAQIFAFVPIYGQSHWNVMDAVLQTLVTAGHNVTVITPFIKKEKIENYTQIDSSSYMRRSASAPFKYIAGSDGSEYLINTHLTSCEAIYKRKDFWTVLESKKYDLFVTHLLGSGCDSYIAYKLQVPMIAVTTSAMPTWLNGEFGNPLTTAYTSTLNVAMASPKTFWDRFLNNYDYIRSNSQRWWHDRNATIIGRKYFGKDVPDSYTLMKKISLVFVNSHFSFNLPRPWMPNLIEIGGIHVNDPKPLPKDIQLFIDDAPEGVIYFSFGSTVKMDSLPPKMQISLQEAFSELPQRVLWKYDGEVMKNQPKNVMIKKWLPQRDIMAHSKLKLFIYHGGLSGTNEAIINQVPILGIPLFSDQHRNIANAVFLGMGLSLDYKTIDK…
UGT342C3	MF471436		Myzus persicae	CGGCAGCGTGATCAATTTATTTATTTCCAGACCTGAGAGGTGTTTCTAGTGGCGGGGGACTACTACAACCTGTGTGAGTCGTCATTTACTCTTTTAGTCCGGACATTTAGTGCAATAGTAGTTCGTGATTGACTATCGCACGCATTATGTTTAAAGTGCAATTATTACAGCACTGGTGAATCGACAGCATTCGAAAGATGAGTTAATGTGTGATATTGTCTTACTCTACACCAGTACTCCACTAATACAAGAAGATGGATACGAAATGTTTACTCTGGATATTACTATTACTAGCAACTACAAACACGATAAATGCTGCAAAAATATTAGCCATCACGCCAATAGCAGCAGCCAGTCACTGGAATGTTATGAGCTCCGTGCTGGAAGTACTATTAAATC…	MDTKCLLWILLLLATTNTINAAKILAITPIAAASHWNVMSSVLEVLLNRGHTITVVSPFPRKIPHENYTQIDVSKLVPFAIASPWETVVGVYKPPTRCLKFLNDVQQHMCRTAFNHPDLQLALQTQHYDLVITELLASRCDLYLASSLGVPHVAIMSSQMLTWYQDSFDSPSNPSYITTLNSPYPKPETFVQRFWNVVDYVTIFLYFKHIDNAATEMGRQYFGDGRPHAEALLRNVSMVFLNTHSNFDLSKPLATNFKEIGGIHLKPPKPLPTDLQEFIDSSEHGVIYFSLGSVVRMEDLPIAIQHGLTEGFGELSQNVLWKLESDRPIINLPKNVITRKWFPQYDIIRHPNVKLFITHGGNSGVIEATSAGIPVLGFPIFFDQPRNLELFKHWGSGLF…
UGT343A5	MF471437		Myzus persicae	AATAGTTATACGATTATTAATAATTTACTATAATATCAAATCAACAGTTAAGGTTAAGTGATTGTAACCATTGATTCAATTCTAAAATTCATAATATTACATCGGTGGAAAAGAAATCGAGCAAACTATAATGTTGCATAATTCATTTCGTCGAGGTCTTCACCCTTGCTACATAATATGGTGTTATCAAAAAGTTTAACGAAAAGTACCTAACCGTGATGATGTCTCAACATTTGTACCAATCAATTCAATCCGTTCTCAATCGTCGATATGTCGAATGTTCGACTTCGAACGATGTAAACAATTTTACTTAACTAATCTTTTGGATTTTTTTTTTTATTGACACACTGGTATTTTAACAAGACCATTCCGTGTTTGAACGGCGTGTTAGATTATTTA…	MLPCVVFCLVLCITTNVTRAANILVFMPLPIKSHVRGFQPLFEELSNRGHNVTVVSSFPLDRPVANYTDIGPFVDKTRGRNVMDLVSMNFVTSVQLKWRISIQLSEMVMSHRKMKQFVQSSSNSFDLIMVETFGQEYAVAMGHKFNAPVINLAPAMIWASISKWLHVPSTFSYIPDACTQSTSDMGFIERLKNSITGFMQLYVENYLYLPKTKEVMDTYLKYRGWESRPPLEHMLNNISLTLVNSHNAIGISRAYLPGIIEVGGMHIKDPKPLPKNLQTFLDTANEGVIFFSFGTLVNLNDLPKAKLKVFISVLGRLKQKVIIKWIPDDNNVKLSQNIMTGSWFPQRDILAHPNVILFITHGGLHSLEETVCNAKPIVGIPFFAEQNFNMKIVEEKGYG…
UGT343A6	MF471438		Myzus persicae	TGGCACTGTTGTTATGTGTTTATATCATATTATATACTGTGTTATTTTACTTTGAACTCGGTATCAAGGTCTTCGACTGATTGAATATTGTTATCAAAGTAGCTAGTTTAATACGTATTAAAGACTGAAGTGGTATATCTAAACCCGTTTTGCCGAGAACATTACCTACCTATATTAGTATTCTATAACTGAATTTTAGTTATCAGCATTGATACAGTGTAGTAGTGCACGAGTTGGTGTCGGGCGAGTCTACACCAAATTATGTGTCGAATTTTTTACTTGCCTGTTCAATTTGTTTTTAAGGATCTAATGACTGTTAAATGTACTCAATCTAAGTGAACAAGCCTGCAGTGTAATATTAAAAACAATTTTCGTCCAACATGTTGCCGAGCATGTTTT…	MLPSMFFCSVLCIAACTIVTRAANILVFMPLPMKSHFRGFQPLFEELAHRGHNVTVASSFPLDRPLVNYTDVGPFVNKGRLRNVMELVHMNFVTSVQLKWDLGIRMSDSVMSHENMKNFVQSSSNSFDLVIIETFCQEYTVAMGHKYNAPVINLSPAMPWVSVSKWLDVPATYSYIPDMCLQSTGDMGFIERLKNTISGLMQSYADNFVYFPKMKETMDTYITYDGWESRPPLEQMLKNVSLTLVNSNYYAIGVARPYLPGIVEVGGMHIKPPNPLPENLQTFLDAADEGAIFFSFGSIINLNDLPNEKLEIVLSVIQKLKQKVIIKWTPNDGVKLSENIMTGSWFPQNDILAHPNVKLFITHGGLHSIEETISNAIPVVGIPFFADQYLNMKIAEEKG…
UGT343B3	MF471439		Myzus persicae	TCTGGTACACCCATTATTATCTTTAAAGGCCACTGCAGTACCTGCGTACACAACAAACCGGATGGGCACAGTGAATTGGTATATTATACGTCACACAGCATTGCTGCTAGCGATTCCACTCCGACCCAAGCGCAAAATATTATTATTTTCTACGATCATGCCTACACTATTACTTTCAGTATATTATTATATTCGTCCGACTGGCCGCGCGGTCTCGCGCCGCAGTTGGACATCGACGTCGAGCAGACAAGGGTTTCACCGACTCTAAAATATTTCTACTACAAATCTAGTTCAAGCGACACTGAATACTGATCACATTATATCAATTATAAAATCAATAAAAATTTATTTCTTTTCTTTTCTTTTTTAATTTCTTAAATTTTCATTTTAATGTGTTGA…	MFAAVPRLLPLLLLPTVLSPPAALAANILAFMPMPLKSHFGGFQPMFEELARRGHNVTVVSSFPLANRRVPNYTDVDVTPEKGLPEIDVMHLMDINFVMTVTTRWFFARLLSAQMEQATLIDFLRSEDNSFDLVMIESFLQEYTVALGHKYNAPVVNLSPAMVWVSASKWTHLPSTFSYIPDCCIGVTDDMSFVDRLKNTIAGLIQMFVEDYLYIPMIKAEMSKHFAYVGWQSRPTLEQMLNNVSLTLMNAYHAVGVCRPYLPGIVEVGGMHIKEPKPLPKDLQDYIDSASNGVIYFSFGSIMNLSNLPKEKLSSILNAISRLKQKVIIKWVPDKSIKLPQNVKVGSWLPQNDILAHPNVKLFITHGGLHSIEEAVYNEKPLIGIPFFADQLTNMRLVE…
UGT343C3	MF471440		Myzus persicae	ACAAGGTGTATGCAATGTGTATGTGTATACCTACTAGCAACGTTATAAATTATTTTTACTTGATTCTCAATATTTGAAATTATATTGCACATGTAATTACCTACTTCAAGATTATAATTAAATATTTTGCATGGTTTTAATATGCCAACTACACAGTACACAGTACACGGTAAACATTTTTGAAACAAATAGCAGTTCGACATAAATTAGTCTGAATTATTCACACAGTTAAAATGAATAATTATAACTTTATCGTGTGGATTTTTAAATTCCTTACACTATTCACTGCTTCACAAAGTGCAAATATACTCGTTTTTGCACCAATGCCGTTTAAAAGTCACTTCAGAGGTTTTCAACCATTATTCAAAGAGCTCGCTAGTAGAGGGCATAATCTTACCG…	MNNYNFIVWIFKFLTLFTASQSANILVFAPMPFKSHFRGFQPLFKELASRGHNLTVVSTFPLKTPQPNYTDIPISIDENILKGVDPMELASHGFLTVVPSLWKMSTFLAKKIIPKPEMQNFILSQDYEFDLVMVFSFCQEYSITLGHKYKVPVINLGVSTLWPSNSKWIGEPSTFSYILDQRTGATDQMSFIERFKNTVIGIYQLFLEDYYYLPLQKDTMEKYFKYKGHESRPPIEDMLRNVSVTLLNAHYSIGVTRPYLPGTIEIAGLHVNEPKPLIGKFLEFVDSAEHGVIYFSFGTIVDPSKLPNSTIEVFINVLKKLKQKVMWKWDSKNLPTQLPDHVMVSDWFPQPDILGHPNVRLFITHGGVHSLEEATYNALPIVGIPFFGDQHMNMRLAER…
UGT344A12	MF687514		Myzus persicae	TGGTTACATATTTTATAATTTGTCATGGGAAGTTTGAACATCACAACGCAGGGTATTAAATGATGAATTGAACACAAATCTTGAATCATATTGAGATGGTATTTTAATGGGCAACGAAATGCACGGTATCAGCTAGTATATTATAACAAAGATTATGGTGATGCCACTTTATTGTTATCCGTTAATTATAAAGAGTGACTTACATTATCCATTACAGTACTTCTAAACAAATTATTTGTGAAAGATTAAAAAAATCAATTATCTTTTCATAAGTGGTCTAAAGTTTGCATGGTTATAATAAAGCGTAGTGGCTTGAATTTGTCATAGTTATATGCGGTTCATGAAATCGCTCTCATTATTGTGTTACTTTTATGTTTTGTATGTAAATTGTATGTGCTT…	MSNFVEVLIAFFTFSSLIHWTPVGAANILAVESVAGKSHWNVMRSVLQALTDRGHTVTVFTQFVDGDRDGYTEIDVSEQMAPIVSLDVRYVIEIFGKKGTLIPIMVNATRSGCDTIYGHRIMADIMNGEVERKFDLVVTEPFMSECVAYVANVLGVPMVHVVAFPVVTYSERPLTGHVPNLAAAGHAMSRRGTPKTFAERFGNVALMVYCSALTWYTEWKLRRSNPRPYDAMDLVRPSMIFINSHSITIPARSQTSDFVQIGGIHLTPPEPIPKDILEFIDDAPHGVIFLSFGSMILMSSLPETVQLAFKDALARVPQKVLWKYEGEMKDKPKNVMTRKWFPQRDILMHPNVKLFISHGGISGVYESLDAAVPVLGFPIYHDQHRNIENLVNAGMAIGM…
UGT344A13	MF471441		Myzus persicae	TTCAAATTGTATTTAAAGCAAAATGTTTATAACATATTTTTTTATCTAATGTACCTTTCTGTTTTCATATTTTATATTTTATAACTTATGTACGGCTAAACCTAAATAAAGAAAAAAAACGTATTGAACGAGGACATATGAATTATTGTGTTTAAAATATTTTAATCGTAAGTTTTATGAGGACTCTAATATTAGTAGTACAGTCCGGCCACTCTAGATCCTGCACTGCAAGCCATGACTTCGAGATTCGTGGTCCTTTACATAGCGTTTTTCGCGTGGCCAGCGGTGCTTCTGCAGTGGACGCCTGCCGGTGCCGCGAACATTCTGGCGGTGCAGACGATTCCGGGTAAGTCCCACTGGAACGTGATGCAGGGAGTGCTGCGGGCGTTGACTGACCGT…	MTSRFVVLYIAFFAWPAVLLQWTPAGAANILAVQTIPGKSHWNVMQGVLRALTDRGHTVTVFTPFIDGDRDGYTEVDVSAGLEVRVGINMSLITSIQSTRKVISYIVNSTKTNCGVIFDHPQMQEILIGRSRLFDVVFVDAIWSDCVSYVATVLRVPTIYVVPSPIVTYTERSFFGHFPNPAAVSNVLANYAVPKTLANRFTNVLQTVYGSWLLWSNEWWLRKSEPRLFDAVDLVRPSLTFTNTHFITEPPRPLTPGIVQIGGIHLTPPGPIPKEILEFIEDAPHGVIYFTFGSVISMESLPENVQSALREVFAQVPQKVLWKYEGEMVDKPKNVMTRKWFPQRDILVHPNVKLFISHGGISGVYEAVDAGVPVLGFPFFYDQPRNIGNLVEAGMAISM…
UGT344B6	MF471442		Myzus persicae	AAAATATGATAGTTTTAAAATCAAATAAAATGTACTTACCTTTCTTTTCAATACTAATTTATATGTTTGCTTGTTCGTGGATACCTGCACCCATTGAGGGGGCTAGAATATTAGCTGTGGAGCCGGTAGGAGGTAAAAGTCAATGGAACTATATGAATGGAGTACTTCGGGCATTGGTGGACAAAGGCCACAATGTCACCGTGTTCACGCCATTCCCTGAGGGAAACCGTGAAAACTATACAGAAGTGTCCACATCTACAGAAGCTATGCAATTTTTAGCACAAGACCTCAATGATATGATGGATAAATTTGGTGACCCTCTTAAAATTATTGGTCTTGTGTCAGAGATGAGTAGAGATATGTGCGACGTAGTTTATGAAAATAGTAAAATGATAGAGA…	MIVLKSNKMYLPFFSILIYMFACSWIPAPIEGARILAVEPVGGKSQWNYMNGVLRALVDKGHNVTVFTPFPEGNRENYTEVSTSTEAMQFLAQDLNDMMDKFGDPLKIIGLVSEMSRDMCDVVYENSKMIEILANKRTDFDIVLIEPVFSDCVTYVAVKLNLPLIYVYPVPTMDIRERSFTGHLSNPAVVSFNLASFGVPKTFFQRTANVALLIYTTAVSKINDLILKYKEPRDYDLYASIPPSLIFVNRHFTMEPASPVQSNVVEIGGIHLKAAKKLPKDLLEFIEQSPNGVVYFTFGSTVRMGSLPDSTKKAFMDALAQIPQRVLWKYEDDIENLPKNVMIKKWLPQREILLHPNVKLFISHGGISGLYEAIDAGVPVLGFPLFGDQPKNVDSLVNA…
UGT344B7	MF471443		Myzus persicae	CTGGTAGCAGTTAGAGTTCAAACGCGTATAACGGACGTTATTCAAACATAAAAATATGATAGTTTTAAAATCAAATAAAATGTACTTACCTTTCTTTTCAATACTAATTTACACGTTTGCTTGCTCGTGGATACCTGCCCCCATCGAGGGAGCGAGAATACTAGCTGTGGAGACAATTGGAGGTAGAAGTCACTGGAACATTATGAGTGGAATTCTTCGGGCATTGGTGGACAACGGTCACAATGTCACCGTGTTCACGCCACTCACCGACGGAAACCGTGAAAACTATACAGAGGTGTCCACATCTACAGACGCTATGCAAATTATAGGACAGGACCTCGATGATATGATTGATCAATACGGTGACCCTTTTAAAATGATTGGTATGGTGTCAGTATT…	MIVLKSNKMYLPFFSILIYTFACSWIPAPIEGARILAVETIGGRSHWNIMSGILRALVDNGHNVTVFTPLTDGNRENYTEVSTSTDAMQIIGQDLDDMIDQYGDPFKMIGMVSVLSRTLCDVIYENSKMKEVLANKGSDFDIVIIEPAFSECVSYLAVKLNLPLIYTIPIPTLGVMERIFTGHVSNPTVVSFNLASFGFPKTFVQRTVNVALWTYATIVRQIYELTLKYKEPKEYDLYAPIPPSLVFVNRHFTMEPASPVQSNVVEIGGIHLKAAKKLPKDLLEFIEQSPHGVVYFTFGSTVKMASLPENTKKAFMDALAQIPQRVLWKYEDDIENLPKNVMIKKWLPQREILLHPNVKLFISHGGISGLYEAIDAGVPVLGFPLFGDQPKNVDSLVNA…
UGT344B8	MF687508		Myzus persicae	CGATATCGAAGTATTGCAATCCTAAAATATTACACTACGCACTCGCATTAATTGTATAAGAAGGTAACGTCGAGTCGCGCCGCATTGATATCGTTTACGTTAAAATTAAAACATAATATAATGTGGAAATCTATCATGAAAATATTGGTTTGGGCTCTTGTCGGTTCGTATATTCAACCCGCGTCGAGTGCCAGAATTTTGGCCGTGGAGACAGTCGGAGGTAAAAGCCACTGGAACTTTATGAGTGGTATACTAAGGGCGTTGGTGAATGACGGACACAGCGTCACTGTGTTCACACCGTTTGCCGACGGTAACCGTGAAAACTATACCGAAGTGGATACAACTTCAGAAGGGGCTTTGCAATTTATGGACAAGGATCTAGAACAGATGATGAGTAGA…	MWKSIMKILVWALVGSYIQPASSARILAVETVGGKSHWNFMSGILRALVNDGHSVTVFTPFADGNRENYTEVDTTSEGALQFMDKDLEQMMSRKLTVIGDFVMMSRIQCDQVYENSKMKIVLGGVRTEYDIVIIEYFASDCVSYIATKLNLPLIYVTPLPANAFMDRTITGHVSNPSTVTEVFSMYAIPKTFIQRLTNISLIVYLKIVKQYKELILKYTDPKQYDLIEPISPSLIFANRHFITDVASPTPTNVIDIGGIHLKTAQKLPEDILEFIEQSPHGVVYFTFGSTIKMSSMPEQIKKALLGTFAQIPQRVLWKYENVLEGMPKNMMIRKWLPQRDILMHPNVKLFISHGGISGIYETVDAGVPVLGF
UGT344C6	MF687509		Myzus persicae	AGTAGCCGTAACAATGAGCACGTTGCTTTGTACTATTATGTTATCAGTGTTTTGCATTCTTACTGTTTCGATGACATATGCATCTATTGATGCATTGCAAATCCTCGCAATTGAAAGTATTGCCGGTAAAAGTCATTGGAATTTTATGAGTGCAGTTCTCCGATCTTTGACGGACATCGGTCATAATGTTACCGTATTTACTCCATTTCCCGATGGCAATCGGGATAACTATACAGAAGTATTCTTGGATTTACCATCGAAAGTCGAAATGGATGCTGAATACACGTTGAACACATTTGGGAAATCGACTGTGATGATCCCTCTACTCATGAATATGACTCGATCCTTTTGCAAGATCGCATATGAACAACGGGAAATGCTAGAAATCGTAGACAGTGG…	MSTLLCTIMLSVFCILTVSMTYASIDALQILAIESIAGKSHWNFMSAVLRSLTDIGHNVTVFTPFPDGNRDNYTEVFLDLPSKVEMDAEYTLNTFGKSTVMIPLLMNMTRSFCKIAYEQREMLEIVDSGKSANYDIIFTEIAASECASHIASKLDLPLIYVIPSPMITYIEHTVFGDVSNPATVSHLFAHHAVPRTFAQRFVNVILLGFSLLMLKYKEMELKKIDSQPYDLVEPIKPSLVFMNTHYITEAPRPFPASFIQIGGIHLSEPKGIPNDVLEFIENSPHGVIYFTFGSVISMSTLPDRVLKAFKEALAQVPLRVLWKYEGEMKDKPINVMTSKWFPQRDILMHPNVKLFISHGGISGVYEAVDAGVPVLGFPLFYDQPRNIDNLVEAGMAISM…
UGT344D5	MF687510		Myzus persicae	ATCTACGTGGGTATTGTGCAATATAATTATGTTAGAACGAGACGATTTGCTTGCGCTATTTTTACAGCAGTGTTGTCGCTTTGCCCGATAGTTAAAAAAAAAAAATAAAATACATGTGTAATGTTGTGTACCAGTTTCCCGCCAATCACAATATAGTAACGTACGCACCTCGACCGTCGCCGCAGTAGTTCGAGTCCGAAGCTCATCGCGCGAGCACCGACTCGCATGATAGACGAGCGGCGCCCCAGTCGATGATATCATTATAACTATTCGAAAATATCGTGACCCGACACGGGACCGTTAACCACTTACCGTATAGTTGTGCAGGTATTACTCGAGCCAAAAAATAATAATTCCTATGGCGACGACGAAGAGATGGACCGCGGTCGCGCTGATCTT…	MATTKRWTAVALILWLSAVDPPVGEAARILAVETVAGKSHWYFMSSLLRALTDAGHEVTVFTPFPEGDRANYTEVDTSRDFPMKLDMDVMQTIKDFSDPFKFINIMSVMVRYYCDAVYGNQKLADVMASGARGRYDLLLIEPLGTDCVSYLAGAIGLPVIYSIPSPMITFAERVFTGHVSNPATVSNQLANHAVPATFVQRFTNTALFTYSMAKLRYDQLVTLFADPRPYDLAPTVNPSIVFQNSHYVSESPRPITPNVVYVGGVHLKPAKTIPKDILDFIEDSPQGVIFFTFGSTIKVSSLPEHIERSFKEALAAVPQRVLWKYEGEMKDKPKNVMIRKWFPQREILLHPKVKLFISHGGISGVYEAVDAGVPVLGFPIFYDQPRNIENLVLNGMAIS…
UGT344D7	MF687511		Myzus persicae	CAAACAATAGGAATAGCATCAGGCGGCAGGCATAATTATTTCATTTGTTATTCGATTGATAACGCTTATAGTACGCACCGCGCACACTACACACATTAGAACATCATTACAATAGTACGAAAACACTTCGAATCTATTTAGGTATGATGTAATTATGTTTTAAGATATACAACGTACGATTGCGTCAATTGTCGATAGTATTTTAAAAGGTTCAAATCAATAACGCATAATATTAAAGTACGAAGCTCTACCGTAGCTGCCGGCAGTAGTGAAGTTCGGAGCTCTTCGGGCGCGCACAAAATCGCATAACACATACACGAGGTACCTGTATATTTTACCTGCTCGAAAATATCGTAACCCGGCCGAACCGTAAACCACTTACCGCATACTCGTGTGAAA…	MATMKRWTAVSLILWLSVDLWTMPAGEAARILAVETVPGKSHWYFMSSLLRSLTDAGHEVTVFTPFPEGDRANYTEVDTSRDFPIKLDMDVMQTMKDFSDPFKLINIMSHMGRFYCDAIYFNQKLKDLMASGARDRYDLLLVEPLGFDCISYLANGLGLPVIYSIPSPMLTFAEGLFTGHVSNPATVSNILAKHAVPGTFVQRFTNMALLTYGMVKSRFDQMAIFFTDPRSYDRAPTADPTIIFQNSHYITEVSRPVTSNVVYVGGVHLKPPKTIPKDILDFIEDSPQGVIFFTFGSTIKVSSLPEHIERSFKEALAAVPQRVLWKYEGEMKDKPKNVMIRKWFPQREILLHPKVKLFISHGGISGVYEAVDAGVPVLGFPIFYDQPRNIENLVLNGMA…
UGT344D8	MF687505		Myzus persicae	CAAACAATAGGAATAGCATCAGGCGGCAGGCATAATTATTTCATTTGTTATTCGATTGATAACGCTTATAGTACGCACCGCGCACACTACACACATTAGAACATCATTACAATAGTACGAAAACACTTCGAATCTATTTAGAGAATGATAATTATGTCAAGGCCTATAACGTTTGAATGCTCAAATTGTTTGCAATATTTTAACCGGTTCATGTCAATCACAAAACGTTATTGTACGTACGAAACTCGACCGTCCTCTGCTGTAGTTCGAGTCCGGAGCTCATCGCATGAGTACTAACGCTCATGGCAAACGAGCGGTGCTAATCGATAGGTCCGATACCTATCCTTTCTACGAAAATATCGTAACCAAATCAAACCATAAACCACTTGCTGTATTTCT…	MATVKRWTTVSLILWLSVDLPLGEAARILAVETVAGKSHWYFMRSVLRSLTDAGHEVTVFTPFPEGDRANYTEVDTSGDFPMKLDLDVVQMIREAGNPFTLINAMSGAIRFYCDAVYGNQKLADLMASEARDRYDLLLIEPLGFDCVSYLANDLGLPVIYSIPSPMITYAERMFTGHLSNPASVSNLLANHAVPGTFVQRFINTALLTYGLARTTYDQLVIKFTDSKPYNLAPTVNPSIIFQNSHYASEASRPVTPNLIDVGGIHLKPPKTIPKDILDFIEDSPQGVIFFTFGSTIKVSSLPEHIERSFKEALAAVPQRVLWKYEGEMKDKPKNVMIRKWFPQREILLHPKVKLFISHGGISGVYEAVDAGVPVLGFPIFYDQPRNIENLVLNGMAISM…
UGT344D9	MF687504		Myzus persicae	CAAACAATAGGAATAGCATCAGGCGGCAGGCATAATTATTTCATTTGTTATTCGATTGATAACGCTTATAGTACGCACCGCGCACACTACACACATTAGAACATCATTACAATAGTACGAAAACACTTCGAATCTATTTAGGTATGATGTAATTATGTTTTAAGATATACAACGTACGATTGCGTCAATTGTCGATAGTATTTTAAAAGGTTCAAATCAATAACGCATAATATTAAAGTACGAAGCTCTACCGTAGCTGCCGGCAGTAGTGAAGTTCGGAGCTCTTCGGGCGCGCACAAAATCGCATAACACATACACGAGGTACCTGTATATTTTACCTGCTCGAAAATATCGTAACCCGGCCGAACCGTAAACCACTTACCGCATACTCGTGTGAAA…	MATMKRWTAVSLILWLSVDLWTMPAGEAARILAVETVPGKSHWYFMRSVLRSLTDAGHTVTVFTMFPQGDRPNYTEVDTSRDFVLKLDMDVTQTIREYSGPFNLVNVMAKIGRYYCDAINGNQDLAELIASGARDRYDVLVIEPQFIDCISYLADALGLPVIYTIPSTMLTFSERQLTGHLSNPATVSNLLAKHAVPRTFVQRFANTALLTYSIAKSLYDYLVILLTDPRPYYLAPSVNPAIIFQNSHYVSEASKPITSNVVYVGGIHLTPAKTIPKDILDFIEDSPQGVIFFTFGSTIKVSSLPEHIERSFKEALAAVPQRVLWKYEGEMKDKPKNVMIRKWFPQREILLHPKVKLFISHGGISGVYEAVDAGVPVLGFPIFYDQPRNIENLVLNGMA…
UGT344E7	MF687503		Myzus persicae	TTTCATTCTAACGCGTGGTTCTGAATCAATTAAATAATCTATAACATTTACTACAGTTTTGTGTTTATTAATTTTGTTGTTGTCTATATTCAACAATAACTATGACGAGGAAACTAAATACGTTACACAAATATATATTTTCAATATTTTTTGTATACGCGTTCGTCGGCTCATGGATATTGCCAATAGAATCAGCAAGAATATTAGCCATAAACTCTATTGCTGGCAGAAGTCATTGGAATTACGTTAGTTCTGTTATTCGTGTCTTGTCAAAAAATGGCCATAATGTTACTATGTTTACACCATTTCCTGAAGGCAACCGAGACAACTATACGGAAATAGATACATCTAATGATCATAACGAATTCAAAGCTATGGATTTGATCTCTACAATGGATT…	MTRKLNTLHKYIFSIFFVYAFVGSWILPIESARILAINSIAGRSHWNYVSSVIRVLSKNGHNVTMFTPFPEGNRDNYTEIDTSNDHNEFKAMDLISTMDLWGHPLSFFKFLRTNRNLMCDIVYENDQLKKIIENNEGSNFDLLIIENVGHDCDLYLANKLNLPFIYLISSPMITFAERSVSGDIPNPAVISHLYADHCIPKTLVQRFSNTLLLGYNMILLSYDKFIRKFTMNRPYDLETSTKQPSLSFVNSHFISEPSRPFPQNLIEIGGIHLKPPKKIPNDILEFIENSPQGVILLTLGSVVNMSTSPDYILNPLKEALAEVPQRILWKYEAEYMVNKPKNVMIRKWLPQREILLHPKVKLFISHGGMSGVYETVHAGVPVLGFPLFYDQPRNIANLV…
UGT344F4	MF687502		Myzus persicae	CCTGTCCGTCGAGTCGTGTCACACCTGTTAGCAAAGGGTATGTCGAGGTTGACACGTTCTACTAGCGGCTGCATGACCATATGTTCATATATAAAGCATATTAATAATATACAGTATACACATGACACGGTACACCCTTTACACACATTACGGTATTTTCGGCGCACGTCAAACGACCACCCTACAACCTCTGACCATCCGAAAAACCAGCCTGGTGATCGTCATCACGCAACACGTAACTGAACCCTTCAGACCCATGTCGGTGAATGGAGTGGATGTTGGCGAATTGGCGATGTACTCTTGACCGTTCCACAACTGCTACAGCTCAAGTACAAGTACGTGGCAAGTATGCTTCTGGTTACAAAACAGTGCACCGTCGTGGCCTTAACCTTCGCTGTT…	MLLVTKQCTVVALTFAVLCAVVPPLTAVNVLAIEPLPARSHWTFMRAVLIAMATGGRGHNVTAYTPFASSSAITDGVCNGGPIGCGYVEIPLRLGVPDKVALDVQRAIADFADQWRFVGIAVDKSQTACGLLDRMAAAGHFSGVRYDVVVVELVSSECTSRVSGALGEVPLVYVFPSPIASWVEAKALGTSPGPSYASRLFARYAKPDTLARRLENAYGWTVMAALQWFHERGDDQAGYRKPAVTFVNTDLTVEKSVPVVQNMIGIGGVHLPPPEPIPSDILKFIEESPNGVIFFTFGTVVALSTLPDHIQIAFKNALAEVPQRVLLKYEGEMTDKPKNVMTSKWLPQRDILMHPNVKLFIGHGGISGVYEAVDAGVPVLGFPLFYDQPRNVANLVDAG…
UGT344F5	MF687501		Myzus persicae	GAAAAAATAATAAATACCCACACTGTGGCTATTGTCGGTTTTTAAAAGTCGTACCAAGTAAACTACCGTTGTCGATCTCGCGCAGTGCAAATCGCTCAGTACATCAAAAACATACTTCGTCACCGGTACGCTATAATATTGTCTATATTGTCTACATTATTATACTAAACGCTCGTAGCATATTATCGTATAGCAGTGGACGGTATACGGTATACATCATTAGCCGATTCGGTGCAATACGATCTACAGATAAATATTTATATTAAAGTCAAATATAAGGCATTAACGGAGCGATCATGACCCGACAATCATGGTGTGGACTCGCGGCCCTCTGTCTGCTGGTGGCCGCCTCCGGTTGGCCGCGGCCCGCCGACGCCGCCCGAGTGCTAGCCATCGAGA…	MTRQSWCGLAALCLLVAASGWPRPADAARVLAIETVAAKSHWNFMRGVLHALADHGHLVKVYTPFPDPGRPATVGYTEVDTSAEFRGDHTDATTTAVNMDASVVPLFARPSFMLPFIANGSRRVCDTMNRLLQPDVGAYDIFVTEPLSSECVSHAARQLGVPLVYVVPAPLLPWIETGAFGHYANPAVVPHLFSAYAVPSTFYQRLQNVAMHLHTVYVNYRYTSTAAAAEQRPYDLAPPVKPALVFVNTHYVTEPSRPVPLNRVDVGGIHLTAPQQLPADILKFIEESPNGVIFFTFGTVVALSTLPDHIQIAFKNALAEVPQRVLLKYEGEMTDKPKNVMTSKWLPQRDILMHPNVKLFIGHGGISGVYEAVDAGVPVLGFPLFYDQPRNVANLVDAG…
UGT344H2	MF687515		Myzus persicae	CGCCGCGCGAGAACTGCAGCGCGTCGTTAAATTATATACCACGGCGCTGTACACGACATATACCACGACGCTATACCACGGTGCCGCACACGACCTGGTATTATATTTTATGATATCGTACCGCGTATACACCGCACCGGAGAACGATGCCGAACGCCTGCAGCCACCGCAGCGGCCGCCGAAGCGATAGCACGGGCGCGGCCGCGATGCTGTGCCGGGCGGTGGTCTCCGCGGCCTGCTGCTTGCTGCTGGTGGCCGGCCCGTGGACGCCGCCGCCGGTCGGCGGCATGAGGGTGTTGGCCGTGGAAACGATCGCGGGCAAGAGCCACTGGAACTTCATGCGGGCCGTGCTCCGGGCGCTCACCGACGCCGGCCACACGGTCACGGTGTTCACGCCGT…	MPNACSHRSGRRSDSTGAAAMLCRAVVSAACCLLLVAGPWTPPPVGGMRVLAVETIAGKSHWNFMRAVLRALTDAGHTVTVFTPFLDGGRDNYTEVDISAAFRMKLDVDMAEVMEKLVEPSSILPLIVTVSRSLCDAIFLDDRMKAAMRPPADRDAGYDVVIVEPMGSECVSHAATVLGLPLVFVVPSPMISYHEGSFLGHVPNPAVVSHVMADHAVPRTFVQRFSNAVLLAYSVFVVRYTEWSLKRADAPRAYDILAPVRPSAVFVNSHFATEVSRPVPPNFVHVGGLHLEKPKSLPADILEFIDESPNGVIYFTFGSVVKMSSMPDYIEKSFKEALAQVPQRVLWK
UGT344J3	MF687512		Myzus persicae	TGTCGCCGACCCGTCGTCTTTGTGTCATCGTCATCCTCTGCTCTGCGACGGCGCTGACCACGGGTCACGCGACGCCACCACCGCCGACTCTCTTTCGTGCGGCCAACATACTGGCCGTGGAAACCGTGCCGGGTCGGAGCCACTGGAATTTTATGAGCGCCGTGCTGCGGGCGCTCACTGACCGGGGCCACTCCGTGGTGGCGTTCACGTCGTACCCGGCGCAGAAGCCGGCGTCCGCGTACGGCAATTACACGGAAGTGGACACGTCCGCCGTTCTGCTGAGGCACGCTGGTGAACTCGCGTCCCGCGTGCTGTCCGACTACAGCCGGCTGTCGTACATCGTGCCGTCCGTGGTCCGGTGGAGCAGACAGTTCTGCGACGCGGTGTACGATATGGAAC…	MSAVLRALTDRGHSVVAFTSYPAQKPASAYGNYTEVDTSAVLLRHAGELASRVLSDYSRLSYIVPSVVRWSRQFCDAVYDMEQIRALMVNGTDTAARFDLLVTEPLGSECVAHLAAAIGLPMVYVVPTPMITYMQPSIVGHSANPAYVPHLLYGSAVRAFRHRLVNTAMYAYGRLVRWYAELTALRRPYDVDEPAKPSVVFVNSHHVTEPTMLLPTNVIHVGGIHLDSNGSALPTNILEFIENSPDGVIYFTFGSVIAMSSLPDHIQDTFKNVFRQIPQRVLWKYEGEMEDKPDNVMTGNWFPQRDVLLHPNVKLFISHGGISGVYEAVDAG
UGT344K2			Myzus persicae	TCATCGTCGTCGTCGTCGTCGTAGGCGCATCTCGTTTTTATTAAAATTGAATAATAATATTATCGATCAACTACACCGAGTTACAGAGCCGAGTTGAACTTTAAATTCTTCAAGGGCAAGTCTAATATTCTACCCATCGGCCACCACTTAAAAAAAATTCAGAAGCGGTCGCCTCTAGATCACCTCTTCCTCCACGCCACTCTCTGACGAGATGCGGTGGTTGCCGTCGTCGTGGCGATCAGTGGTCGCCCTAGCGGCCGCGTTGGCGTGCGCTGCAGACGCCGCGAGGATATTGGCCGTGGAGACGATGGCCGGTATGAGTCACTGGAACTTTATGAGCGGCGTGCTGGGGGCGCTCGTCGACAACGGACACACGGTCACCGTATTTACGCCGTTTCC…	MRWLPSSWRSVVALAAALACAADAARILAVETMAGMSHWNFMSGVLGALVDNGHTVTVFTPFPTADGGRRWANYTEVDLSRELLATRDVQIADVIQRWDSPVGHMFEWVRRSRFICDKVYGHPATRDFLKSHRDGRTPFDVVIVEPFVSDCVSYMASRLGVPLIYATAVPSIGFMERVLTGHAANPAATSHLMADHGIPKTLAQRLSNSALFAYSNIMIEYADMVVRYTEPREYDMVPPITPSLIFVNSHHVSEPPNPILPSVIQAGGIHLKPPKRLPEDILEFIEQSPHGVIYFTFGSTE
UGT344L3	MF471444		Myzus persicae	TCGCCGGAGTGTATAAACAGCAAGTGGATGGATAAAATACGAATATTTTATTAACAACCGCCAACCGTTATAATTCACATATCTACAATACATTGTTGAAATAAATCTTGAAAACAAAAATGTCAAACAAATCAATAGTTTCAATCATAATTTTTTCATTATTCAGTTGTTCATGTATTCAACCGGGAAATGGTGCGAGAATATTAGCTATAGAGTCATTTGCAGGCAGGAGTCATTGGAATTTTGTGAGCGCTGTGCTTCGGGCAATGACGGATAATGGACACAATGTTACAGTTTTCACGCCATTCCTTGACGGTAATCGTGAAAATTATACAGAAATAGACATGTCTAGTATGTTCCCAATAAAAGTTGGTATGAGCATAGTGGATATGAGGGCAA…	MSNKSIVSIIIFSLFSCSCIQPGNGARILAIESFAGRSHWNFVSAVLRAMTDNGHNVTVFTPFLDGNRENYTEIDMSSMFPIKVGMSIVDMRAIFSNQFKPLSFMLELARLSCDILQKNEQLNDILKNKLQTDFDAILFEPTIVSGCLTHLGANSSLPVIHASAIPINTYTERITYGDVSNPATVTTMTFQTAVPKTFIQRLINTIAWLYTSIIIGFQEFLLQLFESKPFDLATTKPPSLVFMNTHFISDKPRPTPLNVVNVGGIHLKPPKKIPKDILEFIEDAPHGVVVFTFGSTTSMTTLPKNILTAFKEALAELPQKVLLKYEEEMKDKPKNVMTIKWLPQRDILLHRNIKLFVSHGGISGLYEAVDAGVPVLGFPLFGDQYRNIDNLVEAGMAKS…
UGT344M3	MF471445		Myzus persicae	GTTTCTACATTACTATACTAAGGAATGGAACTATTTTAAAGTAGTAGTGTTGTGAAGGAACATCATGTTCGTCAAAACCTGAGAATAAATATTACTGTTTACTGTTGACAACTATAAAATGTTTTTAGTGAAGCAAACTACTACCGACTTTTGGAAGGATTTAAGACACATTGTACAATAACGAATGCATAATATCAAAAGAAGAATACCTATATTGGAAAAACAATTTTTTTCGTGACTAAAAGAAGAACTTTTCGTGACTTCTTGTCAAATAAGTAGGATGAAAATGTTACTGTTGCTAGCATTGCTAGCCGTGCAATCGTGTCCCGGGGTCATCTTCGGAGCTCGGATATTGGCGATCGAACCTCAGGGCAGTAAGAGCCACTGGCAGTTCATGAA…	MKMLLLLALLAVQSCPGVIFGARILAIEPQGSKSHWQFMKSILDLLAVRHQVTVITPLPTGDRENYTEIDASRVFPVYPVTDAVDMIEQFGSVVNLLPPMPERSHERDICDAFFDFAPIRELLSRGADGRYDVVLLEPFYSPCLSYLAHRLRVPEIYAIPSSMITPMEMLIFGTEPSPSYVPNLLYNGAAMDGFMQRLANVALFAYVKIVPWLTNVRMMYHEPKFYDGVRHNPSLVFINTHFITESPRPFPVNMIQIGGIHLQPPGVLPDVSIVNDIFEFIENSPHGIIYFTFGSVSSMSTLPKHIQRTFIEAFAEVPQRVLWKYDGEISGLPKNIMTRKWFPQRDILLHPNVKLFISHGGISGVYEAVDAGVPVLGFPLYYDQPRNVGNLVDAGMALS…
UGT344M4	MF471446		Myzus persicae	TAAAATACAGTACATCAAAGTTGTAGGTACCTATAAAATAAAATAAACTGTTTATAGTTTGTACCTAAAAAGATTCCTATAACTTTTTTTTTGCATTTTTTAAATATCTATTTAACGTGTAAAAGTGACAACCATGAAACATTTAATATAGAGATCGTACATTAGTAACACTATCAAACAAGATGAAAACGTTACTGTTGCTAGTGTTGCTAGCCGTGCTATTGCATCCCCACAGTATCTCCGGAGCTCGGATTTTGGCGGTCGAACCTTACGGCAGCAAAAGCCACTGGCAGTACATGAGGTCCATACTAGACGTGTTGACCACCCACCACCAGGTGACTGTCATCACACCGCTGCCGATCGGTGACCGGGAGAACTACACGGAAATCGACGCTTCCA…	MKTLLLLVLLAVLLHPHSISGARILAVEPYGSKSHWQYMRSILDVLTTHHQVTVITPLPIGDRENYTEIDASSVLPIYLEMNTIDLIEQFGSVIDLLPPMPERSHERDICDALYDFGPVADLLRADNDDKDGHYDLVLVEPFHSSCLSYLAYRLHVPEVYAIPFAISSPTEIMFFGTESNPSYVPNLMFNGGVPKTFEQRLTNLALFVYVKFVTWLTDTRMIYRDPKRYDIPDVRHKPSMVFINTHTITEPPRPFPVNMIQIGGIHLKPPEILPYDILEFIENSPHGIIYFTFGSVSSMSTLPKHIQRTFIDTFAQVPQRILWKYECEINDLPKNIMTRKWFPQREILLHPNVKLFLSHGGISGVYEAVDAGVPVLGFPLYYDQPRNVGNLVDAGMALS…
UGT344N3	MF687513		Myzus persicae	TTTTAATGTTATTAAAGTGGTTGATATGTTCATTGTTTATAATAAAACAATATAATTTTTTTAATAATATGTTGAATGTAATATAGGTAATATAATAAATCTCAACTGTATTGTACATTTTATAGTGTCAACTATCAAAGTACGGCGAGCATACAATTATGGCAACATTAATTAAGATATTGTTAATTACATTTTATTGTTGCTGGGCTACATTGTATTTTAAACCAGTAGATGGTGAACGAATTTTGGCTCTTAGTCCAATAGCTGGAAAGAGTCATTGGAACTTTATGGAAGGAATACTTCGTGCATTAACAGACCACGGCCATCAAGTAACAGTTTTGACACCATTTCCTAATGGTGACCGAGAAAATTACACAGAAATAGATTTATCTAAAGAAG…	MATLIKILLITFYCCWATLYFKPVDGERILALSPIAGKSHWNFMEGILRALTDHGHQVTVLTPFPNGDRENYTEIDLSKEVRSLVRLNIDDVHKEFTAYIDLVNFINAYSRDTCKILSENNFIKSISTESKLNFDVIIIELMGSECVSYLSAKFDVPLIYVTPPPLISYLERSVLGHYPNPAVVSHVLADHSIPKTMIERFTNTMLLFFTTCWLQFISWLSRIVEKESFDLFELVKPSIVFSNSHFITDAPRPMPPSVIQVGGIHLKPPKKIPDDILEFIENSPHGVIVFTLGSVVAVSSIPETVRNDIIKVLSQVPQRVLMKYEDEMMIDIPENIMIKKWFPQRDILLHPNVKLFISHGGISGVYEAVDAGVPVLGFPVFFDQPRNLQNLVNAGMAIL…
UGT345A3	MF471447		Myzus persicae	ATTACTAAATAAAATATTACATTGATGAGAGAAAAAAAATATTCTTTAAAATTGATCACCGATTGTTTTTTATAATTCATACTCACCACAATCTTGTTTTAAGAACATGTGTTCCGGAGCAATCCGTTTTATCATCGTCCTGTGTTCGATCGGCTGCTTGTCGACAATTCCGGCTCACCGGATCTTGGCGTGTGAGCCCTCCGCCGGCCACAGCCATTGGAACGTCATGTCAGCGGTGCTGGAGAGCTTGGTGGCCGCTGGGCATGAGGTGGTGTGCCTGACCATTCACCCGGCCACCGATAGGTTGGCCGCTCATCCCAATTACACACACGTGGACATGTCGTCGATGGTCACCGGTTCACTACAAAAAGCTCGAGACATAGACTACGCACATGTGAT…	MCSGAIRFIIVLCSIGCLSTIPAHRILACEPSAGHSHWNVMSAVLESLVAAGHEVVCLTIHPATDRLAAHPNYTHVDMSSMVTGSLQKARDIDYAHVMKVFRSNAFMVGLATSRAVYVCKYLFDMPEIRDILDGRSPAFDAVIMESLHSECMSTLPDRLGLPVVYVVPSPTVNWMPAATGAPDHPSYLGAMLADRPTPVTFGHRLANALVYAHTTLVRWYNDVGRDHRWPDHRHSMVFVNTHHSIEPSRPVGPNVLEIGGIHLNQPLKPIPRDLADVIDKSNEFGVIVFTFGSLISMNTLPNDVLDAFKIVFSQLPQTVIWKYENDHMPDKPENVMLCKWLPQRAILQHPNVKLFISHGGMSGVYEVVDAGVPVLGMPLFYDQPRNIQNLVDLGIALSM…
UGT348A3	MF471448		Myzus persicae	AAACTATTCAAGTATTAGTTTATGGGAAGGGGGAATAATACAATCCTGAACCCAGTTTCAACTGTCCATCAAAAAAAAAAAATAGTTCCGGACCACTGTCTGCAGGGTCATCAATATTTGGACTTTGGACTTATAATTAGGCATTAACTAGGATTGATAAAAGCTGTACGCCCAATATTCGTGGATGGAATAAAGAAGCGAAGAACAAAATGAGGTCAGCTGTGTTTGCCGCCTTCGTTTTTTGTGCCTTAACAATCGCACCGACCGGGTCGTCGGAAATCCTGGTCATATTCCCGACGACTGCCCAGAGTCATTACCGTGTCGTCCGACCACTAATCCACAGGTTGTTGGATCGCGGACACAAAATATTGGCCATCACCAACTTCCCGGATGCCGTGG…	MRSAVFAAFVFCALTIAPTGSSEILVIFPTTAQSHYRVVRPLIHRLLDRGHKILAITNFPDAVERANLSQIDIAGLKPHSKFKTSNNGIMKSITRVIGNANTYATILSHPTVAKLLQSGRKFDLVLAEFFTSTPIFAPIATVVDAPIVGFCPMITFPWINDVMGMDTTMSYMPNILSDSSDRMSFFQRISNIVKTAIIYIAFNWIYTPIIRQINNHHYGIQTESAIKSMANLSMIMTNNYHSMFLPFPQLPGIVEVGGIHVVDEKPIPQDLNDFINNADRGVILFSLGTVVSEESLSADKLYNILDAFSKVKQRVIMKFDSEKYKIQLPVNVKMVKWFPQRDLLAHPKVLLFISHAGMMSVIETIHCGKPMVAIPIFGDQMFNTNLLVGKQVAVAIEYK…
UGT349A3	MF471449		Myzus persicae	ATGTAGTTATATTATACGACGGCGCAGCGGCGACGGTCCGCGTGTATTGCATTAGTGTGTGCCCGTGGTTCAGCGGCACTAGGCTATTTTTTATTGGGATAATACTTGTTGTTTTTTTTAATCGTATTTATTTTTCATTTGACGCACTCTTATCGACACCAAACAACGGTTTTTTTTATCCCATTTAGGTTGTAGAAGAAATTAATATTATGTATCATAACCTATGATCGTTACATCACCATTCACGGACAACCGTCGTAAGACCGCATTCATAAATTTCGCGCAGACGCTGTTGCTAGAGTCCTATACTCACTGTTATTATCTCACTGACTTCAGTTGAAACATGAAGTACGTCGGGCTGCTACTGGTGGCCGTCCTGGGCGCGCTGTCCACCACTGA…	MKYVGLLLVAVLGALSTTDSANILGVFPINGRSHWVVYESLMKALAARGHNVTVITSFPQKTPLANYTDIDVSASFPSAVNTLSVEMVLKYLTSVFANQWFIADHQMNICRQSQKLPEVKALLQSGIKFDAVFTEIFGADCDVGYAYHFKAPLLSIMSSSHLPWSYDRVGGPDNPSYIPTIVTRAAGKMNFKERMINTLYYIYFKIAWKYYSEWPANELLKENFGPDVPHINEIVYNTSMVFVNGHFSLDGPRPLVPNMVEIGGIHVKSPKPIPKDILKFIEDSPNGVMFFTFGSLIRISTLPPNVLQMFKEVFAKLPIRVLWKYEEEMPDKPDNVYISKWMPQRDILNHPKVRLFMTHGGLLGTIEAVHSSVPVIGIPFFFDQPRNILKLVEQGSGIL…
UGT350A3	MF471450		Myzus persicae	CGAAAATGTGTCACTAATGCATTGAAATAAATTGAAATGGACTTAGCACTACTCCTGGAGGCTGTAGATTTGAGATTTATAATTTGTGTTATGTCAACATTTCACAACAGCGTTGCCTACCATGATCCACATTATTGCAGTAGCACTACCAGTACAGATTAAAGATATTCTTAATTTTTTAATTCTTTAGTCTTCAGTCAATCAGAATCGGTCGTGTCGAGCGCAATTTCCGGTTTCTAACGTCGGCACTCGGCAGTCAGGACTCGGCACTCGTCAGTGGTAGTACACTAGTACCTACCTGCTTTTCAAAATTTTCTCTTTTAAGACCGTTTGGGTTTCTATTGAGGAGCTGAGAAATTGGACTCTTGAGCGTTGTCAATACCAGGCAAAGATACCCAA…	MKQLFSVVLLLLFVSYCLSANILAFLPTFARSHYGGFQPLLKELAVRGHNVTVLSHFALKNPPPNYHHIDVSKEIQNDNNFSMLSIAPYLKPLVIPIGTLFFGNQITLETLNNTKVKEFIHSDGYQFDVVIFENFQHECFVSMSHKFSAHAIQLFPATPTAFSSQWFSQPFNPSYIPDPNSGYKDHMSLFERTINFLVTCLQFFLFPIFYMPKQNEIMLNYFNYTGSEFRPSLEEMTKNISLTLINTHFTLGTARPLVPSFIEVAGMHLKPASKLPKDLQELMDNSPDGVVYFSFGSVVKGSHLPMHQVKLFLRQLGQIKQKVLWKWESDDLPELPPNVVVNKWFPQVDILGHPNCVLFITHGGIHSVEEAVYYGVPMLAISIFGDQLYNSIMMESRGA…
UGT350C4	MF471451		Myzus persicae	GAACAATGTCGTCGGTTTCGACGAGCAATCGAACGAACAAATCGATATCAGAAAACTATCAAACAATCGATACCATATAATAATAAGTCGAAAAGCGGTTACTGTTTTGTCGATCTTATTCACAGTATAGTAGTTATGCCCACTTATATAACTACAAACAATAATATTATAGACCTTCGACCTGATCAAACGCAGCCGACGTCCATCAGTTATCAGGTACCTATGTGTATACGACTCGTCCGTCAGTATAACGCAGTGACCGCAAGCGACGGGCCGCGTTCTCCTCCGTGAAATATTTTCGTTGATCCTTTCGTTCACCGAACGGCGTAAATCAAGAAAAACGAAAATGGATTACCGTTTACAGCTGGTCACGTTATTGTTGGCCGTGTGCAGTTGTTG…	MDYRLQLVTLLLAVCSCCCGLPNNTRSYNILVFLPTETKSHFIGFRPLLETLVTRGHNVTLVSPFALGSDGTPLPHYTHVKVDITENVAGTVDFLDRNSLMNRLPLYIFTLWLGPMMTKTAVDKKAVRDFVLGDRSAFDVVVVENFFHECFVTLGHKYGVPVVQLLPFAVNPRVSQWQGNPYGPSYMADFAAGFVAPMTFVQRAQNGVAALFNTWVNRLLYMPQQRAIMDEHFAYPGHEGRPDLETMLRNVSLTLVNSHPLIGPPAPYVPSYVQVAGMHMKPAGPLPMDLKTILDSAEHGVIYFSLGSVVKSSKMPREVVSFLLSELAKLKQTVLWKWEDDQLPNLPKNVMVKKWFPQNDILGHPNCRLFITHGGILSLIEAIYHGVPMLSIPVFGDQT…
UGT350C5	MF471452		Myzus persicae	CGCAACATGACGGTCATTCAGAGACTGTTGTAAGTTGTTAGATCAGTATTCCATCGGCTATTATAACCGGCTGTCGTCCGTAGTTTCGTTTATCTCGTATTGTTGTTTAGAGCAACAGACGAACGATGAGGACGTTTGCTCTTTCAACAGCATTCTGCAACACCATGCAACTGTTGACGTTGTTGACGTTGTTGTTGTTTGCGGAAAGATCGTCCAGCGAGGGTCAGAAGCTGTCGGCGAAACCATTGAGTATATTAGCGTTTTTGCCTACCGAAGGTAAAAGTCATTTCATGGGATTTAAGCCGTTACTTGAAACTCTCGTTTCCAGAGGTCATAATGTCACGCTTGTGGCACCATTTGGGCTGGATGGCGCCAAACGGCCGTATCGTCACGTCAAAG…	MRTFALSTAFCNTMQLLTLLTLLLFAERSSSEGQKLSAKPLSILAFLPTEGKSHFMGFKPLLETLVSRGHNVTLVAPFGLDGAKRPYRHVKVEQTLGDFDMLKVAKYVNLVPTPLHLWWFGPHISETSLDKPSVANFIRSDRSSFDLVLFENFYHECFVSIGHKYGAPVVQLLPFSANSRVSQWHSNPYNPAYIPDLTSAFGSNMTFAQRTSNAVSAFFYTAVSRLVYLPRQRAVADKHFVYPGHERRPDLVDMLRNVSLTLVNSHPVLGSAVPLVPSYVHVAGMHCVPAGPLPEDLRQIMESAKEGVVYFSLGSVVKSSKMPKETVSLLLSELSKIEQTVLWKWEADDIPQLPKNVVVRKWFPQNDILGHKNCKLFITHGGVQSTTESIYHGVPMLAI…
