# Supplementary material for: Characterization of UDP-Glucuronosyltransferases and the Potential Contribution to Nicotine Tolerance in Myzus persicae
Source: Int J Mol Sci. 2019 Jul 25;20(15):3637. doi: 10.3390/ijms20153637 (PMC6695686; doi:10.3390/ijms20153637)
Supplement: Supplementary file 1 [file ijms-20-03637-s001.zip › Supplementary data 2.xlsx]

## Sheet: Sheet1
Gene name	NCBI protein ID	NCBI nucleotide ID	Species	protein sequence
UGT33D1	AEW43145	JQ070229	Bombyx mori	MLLITILQGTKAARILGVFPTPSISHQVVFRRLTLELHKRGHELVIVTTDPMYQKGEAPQNYTEIDVHDISYTTWRNDFMKLSRGSSDDLFEQSAVILELTTNLFEMQLKSKEVQALIKVKDAKKFDLLLLEACIRPAIILTHVFDAPAILVSSFGGVEYVFRILGVPTHPVLYPPPLHQRIFNLTFWEKTHEIFTHYYLEYLFWKAEYKVDEMVKRIFGPSTPTVRDTYKNVEMILLNAYAVWENNTPVPPNVIYVGGLHQKPEKDLPGDLKEYLDSSKHGVVYISFGTNVEPSLLPPERIQLLIKVFSELPYDVLWKWDQDELPGKSENIKIAKWLPQSDLLRHPKIKVFITQGGLQSTEEAITAGVPLIGIPMLMDQWYNVEKYVQLNIGLKLDLG…
UGT33D2	AEW43146	JQ070230	Bombyx mori	MKLILLVCLSVINANEAARILCVFPIPSISHQLAFRPLPLELAKRGHELTVLTTDPIFTEGQSPENYTEIDVHDVSYDAWKKGFLQTSRGKSQDIFEQARVAMTVISKVVAKQLQTDEFEPVLKGAKKFDLLIIEAPVKIPRILSHILGAPMILMSSMGGAWDLYDIVGAPSHPLLYPDLLAQRLDNLTLWEKLHQLYNYYSFVSLFDKLEIEDDVLIKSIFGPTMPKLSEMRNNVELVLLTTHRIWEHNRPVPPNLIYVGGIHQMPQKELPSDLKVFLDSSQHGVIYISFGTNVLPSLLPPERIRILVKVFSELPYDVLWKWDKDELPGRSKNIRISKWLPQSDLLRHPKIKLFITQGGLQSTEEAITAGVPLIGVPMLGDQWCNVEQYVRHRIGLRL…
UGT33D3	AEW43147	JQ070231	Bombyx mori	MEFYLLICLVSINGNEAARILGIFPMPSISHQVVFRSLTLELAKRGHELVVLTTDPVFHKGTSPGNYTEIDVHDNSYQIWRNSFLQTSKGKLQDRFEEARLVVDVIHQLFIKQLLTDEFQEILRSKKKFDLVILEAMMKPARVLCHVFNAPAVIISSLGGIGDIYDIVGAPTHPLLYPVWIRRRLHNLSFWEKLSELYNHYTFERLWNELEEKDNELVQSAFGINMPKLNDMVDNISLILLNVHPIWEHNRPVPPNLIYIGGIHQKPQKALPSDLKTYLDSSKHGVIYISFGTNVIPSLLSPERIQVLIKVFSQLPYDVLWKWDKDELPGKSKNIRTSKWLPQSDLLRHPKVKLFITQGGLQSTEEAITAGVPLIGMPMLGDQWYNVELYVFHKIGVKL…
UGT33D4	AEW43148	JQ070232	Bombyx mori	MFYLHMIVYFVAILQEIQAARILGVFPIPSISHQVVFRRLTLELHKRGHELVVVTTDPVFKTGQAPANYTEIDVHDVSYSAWRDGFMKTSKGNANDLYEQIAIALNLGIDLLELQMKNKEVQALLRKRKEKKFDLLLLEACIRSTMVLTHVFDAPAILISSFGGVEFMSKMMGVPTHPILYPPPLHQRLYNLTFLEKIGEIYTHYYMEYLYWRSEPQENQMAKRLFGPNTPTIRETQKNVQMALLNVHAIWEENRPVPPNVIYIGGIHQNPEKNLPKDLKEYLDSSKHGVIYISFGTNVEPSLLPPERIQLFIKVFSELPYDVLWKWDKDELPGSSKNIRIAKWLPQSDLLRHPKIKAFITQGGLQSTEEAITAGVPLIGMPMLMDQWYNVEKYVRHNI…
UGT33D5	AEW43149	JQ070233	Bombyx mori	MFSLNKIVLIVTIIHGTQAARILGVFPTPSISHQVVFRRLTLELHKRGHELVVVTTDPVFKTGQAPANYTEIDVHDVSYSAWRDGFMKTSRGSANDIYEQISRMLNLRIDLFELQMKNKEVQSLLSKRKESKFDLLLLEACIRPTMVLTHVFDAPAILISSFGGVEFVLKMIGVPTHPILYPPSLHQRIYNLTFSEKIREVYTHYYLEYLYWRSEPQENQMAKRLFGPNTPTIRETQKNVQMALLNVHAIWEENRPVPPNVIYIGGIHQNPEKELPKDLKEYLDSSKHGVIYISFGTNVEPSLLPPERIQILVKVFSKLPYDVLWKWDKDELPGSSKNIRIAKWLPQSDLLRHPKIKAFITQGGLQSTEEAITAGVPLIGMPMLMDQWYNVEKYVRHNI…
UGT33D6	AEW43150	JQ070234	Bombyx mori	MKFYIFVALILTNGKEAARILGVFPVPSISHQVAFRPLTLELAKRGHELVVLTPDSVFAKGKSPENYTEIDVHDISYQIWTKSFLETSRGKRQDLFEQTRVAMDILYDIFSQQLLTDEFQAILKSKKKFDLLILEAIVRPARILCHVFNAPAVIISSFGGFGDIYDIVGAATHPLLYPVVTRQKLYNLSFWEKLSEMHNRYTFTRMWKEFDKKENEMVKSVFGPNIPYLSEMVDRISLILLNVHSTWEQNRPVPPNFIYVGGIHQKPQQELPSDLKTYLDSSKHGVIYISFGTNVIPSLLPPERIQILIKVFSQLPYDVLWKWDKDELPEKSKNIRISKWLPQSDLLRHPKIKVFITQGGLQSTEEAITAGVPLIGMPMLSDQWYNVEMYLIHKIGLRL…
UGT33D7	AEW43151	JQ070235	Bombyx mori	MKFYILLALILTDGKEAARILGVFPVPSISHQVAFRPLTLELAKRGHELVVLTPNPVFAKGKSPENYTEIDVHDISYQIWTKGFLETSRGKRQDIFEQSRVAMDVLYDIFSQQLLTDEFQAILKSEKKFDLLILEAMMRPARILCHVFNAPAVIISSFGGIGDIYDTVGAATHPLLYPIVTRQKLYNLSFWEKLSEMHNHYTFERMWKEYDKKENELVKSVFGSNVPSLSEMVDRISLILLNVHSIWEQNRPVPPNLIYVGGIHQKPQQELPSDLKTYLDSSKHGVIYISFGTNVVPSLLPPERIQILIKVFSQLPYDVLWKWDKDELPGKSKNIRISKWLPQSDLLRHPKIKVFITQGGLQSTEEAITGGVPLIGMPMLGDQWYNVEMYLIHTIGLRL…
UGT33D8	AEW43152	JQ070236	Bombyx mori	MKLYFFVICLTYGSEAARILGIFPTPSISHQVAFRPLTLELAKRGHELVVLTTDPVFAKGSSPENYTEIDVHDMSYETWRKGFSATSKGRTDDIFEQLTRIFDLIPKIFVKQFLTDEFQEVLKSEKKFDLLIIEAIVRPAIILGHVFNAPVVLMSSLGGFRDIYDIFGAPNHPLLYPAVTRQKLYDLTYWEKLREMYSHYTVERIWKEFEEKDNELVTSVFGTNVPSLSEMMDRISLILLNVHPIWENNRPVPPNIIYVGGIHQKPQQDLPSDLKAYLDASRHGVIFISFGTNVMPSALPQERIQTLIKAFSQLPYDVLWKWDKDELPGRSKNIRISKWLPQPDLLRHPKVKLFITQGGLQSTEEAITAGVPLIGMPMLGDQWYNVEQYVKHRIGLRLD…
UGT33K1	AEW43153	JQ070237	Bombyx mori	MPLKLLILIVAMLMCWKVESARILAVVPTPSISHQVVFRPVTQELARRGHQVTVITTDPAFPKGQTPDNLTEIDLHDLSYGLWSRMFLNITPTISKVGAYEMMKSAYESFNVIFENQMNSDEVQKILNDRRKVFDLLIVEACVRPALVLSYKYKVPLILFSSFGTVHGSLEAVTGPFHAFLNPGQMQRRVHKLTTWEKIKEIWVQYKFQRVLKELEEPETEMGRKLFGPEVPHITELMNNVDLLFLNVHASWDNNRSVPPSLIYLGGLPQKPGKELPKTLKSYMDSSRKGIIYISFGTNVLTSLLPKDKVNVLFRAISVLPHNVILKWDADKMPGLPENVLMGKWFPQSDLLKHRNVKLFITQGGLQSTDESITAGVPLIGIPMIGDQWYNVEQYVKFG…
UGT33N1	AEW43154	JQ070238	Bombyx mori	MPKHIVVGFMLSLSVVDCANILAFFPTPSISHQVVFRPITQGLAKRGHEVVVVTTDPAFPKGQAPTNLTEIDVHDISYHLMREVFVTNSSGYKSGAFDKVKATFERLIVIFEKQIQFEEVKNILRDKTKKFDLLILEACVKPALVLSHVYKAPVILVSSLGPIYGNLENLAGPVHPLLYPGPFSDRSYNYTLWDKITELWNHWKYQNMLDDMHYADNEMIRRNFGPNVPDIMELGKNVDMFFVNLHPLWDNNRPVPPNVVYIGGIHQTPDKELPKDLKSYLDSSRNGIIYVSFGSNVEPSMFPRHVFDTIRNVLSKLPYDVLWKMDLDKLPGKAENIKIGKWFPQSDLLKHPKVKLFITQGGLQSTDESIVAGVPFVGIPMVSDQWFNTDQYVKHQIGV…
UGT33Q1	AEW43155	JQ070239	Bombyx mori	MNIIQYFLTLISLVHCDAARILAFLTMPSLSHHLTFRPLTEELVKRGHEVVVVTTDPAYPAGKTPENLTEVDLHDISYNTYIKIFSKNIKGQNNVYVQCTSLIDALMQVFEVQYRSDVVQKLLKDDKKFDIVITESTYRITVLLGHVLKAPVILLSSFGFGVTNAETMGAPVHLMYPSVLRQRVKNLTLIEQITETYKEVYLTKLIYAHEVMENALIEKVEPGSPTMSELFENSNLFLVNAHPIWESNRPVPPGIVFLGVVFQKTNTVLPQDLKKLLDNSKNGVIYISFGTTVQERQLPIEKIQIFIKVFSELPYDVIWKWNSADKPQAPEKIKFVKWVPQPDLLKHPNLKLFITHGGIHSTYESIMFGVPFITIPMHLDQYFNADHCVQHGVTKKLNF…
UGT33R1	AEW43156	JQ070240	Bombyx mori	MILRVVIALACCAPHMRTARVLIVVPTPSYSHQLIFRPIIEELTKNHQVTFITTNPAYPKGDTPRNLTEIDVGLISYSMWNQELSIAKDGKDKVKVIFEATPKIFAEQLRSAVVEKLIRNAPFDLLILEAWFRPVLIWSYLYKAPVLLVSSMGTAPGNPETMGLPNHWTYHPSLVHQKIYDLTTRERISKMLRYLHVQTAFDANEAKENEILKGIFNDAPPLRSLRRNVDAMLLNLNPLWDNNRPLPQNVHYIGNINRNPAKELPRDLQSYLDSSDTGVIYMSFGTNVPPSKLPRQLTRMFASVFRELPYKVLWKWDLDVVEGMPENVRTGRWFPQADVFRHPNVKLVITQGGLQTSEEAIECGKPLIGIPFLADQWLNVDNYVHHGMGVYLDAETVTA…
UGT33R2	AEW43157	JQ070241	Bombyx mori	MILRVVIALAFCAPHTHTARILIIVPTPAYSHQLIFRPIIEELTKNHQVTFITTNPAYPKGDTPRNLTEIDAGPISYSLWNQEVSITKFGKDNFIYDGVNVIFEVMPKIFAEQLRLADVEKLIRNAQFDLLILEAWFQPILIWSYLYKVPVLQISSMGTSPGNPDTMGLPDYWTYHPSLFHQKIYDLTTSERISEMLRYLHVQSVFDANEAKEDEILKGIFNDAPPLRSLRRNVDAMLLNLNPLWDNNRPLPQNVHYIGNINRNPAKELPRDLQAYLDSSDTGVIYMSFGTNVPPSKLPRQLTQMFASVFRELPYKVLWKWDLDVVEGMPENVKTGRWFPQADVFRHPNVKLVITQAGLQTSEEAIECGLPLIGIPFLADQWLNVDNYVHHGMGLYLDA…
UGT34A2	AEW43160	JQ070244	Bombyx mori	MWLKFFYFFSLVLCPCYAAQGASILAVFSSLSYSDHLVFRGYVSLLAQRGHSVVVMTPYPGEFQYPEVENIIELDVSQESAPFWEEYKRLMTNTDDYYPRLKALNELSLKIAIAQLKSKQMTALLINPNVKFDLVITEADVPLLYALADKYQTPHITISTFNGKIHQYEAKGNPIHPILYPDVNSLNYGNLTRWQKIIEFYRHIQTKTEFYNNYLPLCDVAAKKILGLKRDLQEVEYDIDMLFIASNPLLIGNRPVVPAIQFVDRMHIKPRMSLPQNLQSLLDSQTKGVIYFSLGTLQEAEKLSVKTLQVFADAFRELPFTVLWKIGKMSTLKLSDNVITDVWFPQQQLLAHKNVRAFITHGGPRSLEEALFYEVPIIGFPLITSRKIFIRELTKYGAG…
UGT35D1	AAL55994	AF324465	Bombyx mori	MLRAIILCLILVTCSAYKLLAVFPFPGKSHMILGEGYVRLLLEANHDVTYLTPAPLKIGHPKLRQIDVSSTEKGFDFDGLFNFKKLINKEVDLSDTNHKYIVMQYVTESLLMHPNVQKLLLDTDQTFDAVIVEWMYSDLYSGFSTVFNCPFIWSSSLEPHPMILRLIDSLPNPAYFPDHTSSLEPPYTFLERVEELWNIAKTLYNRWRLKEKEESIYENAFGPALKKRNRVLPPYNEVKYNGSLILGNSHVSTGVAFSLPQNYKAISGYYIPKKIPQLPDKIKNIMDKAENGVIYFSMGTMVKSKTLPEELKRNLVDMFGNLKQTVIWKFEEDLDGLPNNVHIVSWAPQQSILAHPNCVLFITHGGLLSTTEALHYGVPIIGIPVFADQFLNIKRATTK…
UGT39B1	AEW43161	JQ070245	Bombyx mori	MFNSFIFLFVVVTGLCESANILYVMPFTSKSHHIMLKPIGLELARRGHNVTVITGFRDKNAPANYRQIQVDQKEIWDVIGTKRPNVFDMVGVSTEEFHNMILWRGGLGFTNLTLNSAEVKSFLAEDNKFDLVICEQFFQEAMNILAHKYKAPLVLVTTFGNCMRHNIMIRNPLQLATVISEFLEVRNPTSFFARLRNVYFTVYEYVWWRYWYLEEQEKLVKKYIPNLEEPVPTLLEMQKNASLILINGHFSFDTPAAYLPNIIEIGGVHLSKSDTKLPADLQNILDEAKHGVIYINFGSNVRSAELPLEKRNVFLNVIKKLKQTVVWKWEDDSLDKMDNLVVRKWLPQKEILSHPNIKVFISHGGLIGTQEAIFHGVPIIGVPIYADQYNNLLQAEEIG…
UGT39C1	AEW43162	JQ070246	Bombyx mori	MLWNITICFFIFVKLHEAANILVVIPYAVTSHYKMQRPIGLELARRGHNVTVITPYLELDCPPTYHQVKVSEKKIWTVIDKRWEDLSNVVKVTSVDFHSNILWTGGLALTKTTLKNPDVQKFLTNNQTFDAVISEQFYQEATYIFAHKYKAPLILITTFGSSIKHNVATRNPLQLATLVNEFVEIKSPNFFKGRLWNLLFSCYEYIWWRFWFLKKQEELVEKYVPNLPQPSPSLYELQQNVSLYLMNTHFSFDPPAAYLPNFIEIGGIHLNEEVEKLPQDIQRILDEASNGVVYVNFGSNIKSSELPIEKKNALINVFKSLNQTVLWKWEDDNFGNQTANIKTRKWLPQNEILAHQNVRIFISHGGLMGTIEAIFHGVPIIGIPLFGDQYNNLLQVENA…
UGT40A1	AEW43163	JQ070247	Bombyx mori	MLRAIILCLILVTCSAYKLLAVFPFPGKSHMILGEGYVRLLLEANHDVTYLTPAPLKIGHPKLRQIDVSSTEKGFDFDGLFNFKKLINKEVDLSDTNHKYIVMQYVTESLLMHPNVQKLLLDTDQTFDAVIVEWMYSDLYSGFSTVFNCPFIWSSSLEPHPMILRLIDSLPNPAYFPDHTSSLEPPYTFLERVEQLWNIAKTLYNRWRLKEKEESIYENAFGPAVKKRNRVLPPYNEVKYNGSLILGNSHVSTGVAFSLPQNYKAISGYYIPKKIPQLPDKIKNIMDKAENGVIYFSMGTMVKSKTLPEELKRNLVDMFGNLKQTVIWKFEEDLDGLPNNVHIVSWAPQQSILAHPNCVLFITHGGLLSTTEALHYGVPIIGIPVFADQFLNIKRATTK…
UGT40B1	AEW43164	JQ070248	Bombyx mori	NIFKSFIDTANDTVANAEVQQLVLDPQTHFDVVIAEWMVTEIFSGFSEIFNCPLIWASSMEPHSVILRLIDEPHPAYSSNMLGIFEPPYNFVQRAINTSLEIALKVIKWFISLIEERIYKEGFAAAFKAKGLVQPSLEELRYSVALVLGNSHVSSGAPLKLPQNYKAIGGYHIAEQSKPLPKEFKNILDNSKHGVIYFSLGSVVSSKSMPAAIKNGLFEMFRSLKYTVIWKFEDEFQNVPDNVHIVKWAPQQSILAHPNCILFITHGGLLSTTETLHYGVPIIGIPLFGDQTMNIKKAVYKGIGLEVKLNFDTPKNLKAAINEVLSNQKYRDRVKELSMIYHDRPVSPGAELVHWVEHVVKTKGALHLRSQALHVPLYQKLLLDLIFVSLLLFLGFVFF…
UGT40B2P	AEW43165	JQ070249	Bombyx mori	KAGHELTYITPYPKTPAPNLRVIQIAEHAFEEKMNSMFTIEKLIDNTFALKEMFSILKSFIDTANDTVSNTEVQQLMLDPQTHFDVVIAEWMLTEIFSGFSTIFNCPLIWSSSMEPHSPILQLIDEMVHPAYSSNMLGLFEPPYNFFQRAINTLIEIGLKVAKWFSALIEEQIYKEAFAAAFKAKDLVQPSLEELRYSAALVLGNSHVSSGAPLKLPQNYKAIGGYHIDEQSKPLPKEFKNILDNSKHGVIYFSLGSIVPSKSMPAEIKNGLFEMFRNLKYTVIWKFEDEFQNVPDNVHIVKWAPQQSILAHPNCILFITHGGLLSTTETLHHGVPIIGMPIFGDQAMNVKKAVHKGIGLEVKFDSDTPKNLKAAINEVLSNQKYRDRVKELSLIYHDR…
UGT40B3	AEW43166	JQ070250	Bombyx mori	MNFQTIHLLVLSALACDAYKILLVFPFPSKSHAILGEGYVRNLLKAGHEVTYITPYPRDPAPNLRIIQVSQHDFEEKINSTLTIEKLIDYSFTVMEMFNITKSFIYTANDTVANTEVQQLMLDPQTHFDVVVAEWMITEIFSGFSVIFNCPLIWSSSMEPHSWILPLIDEIPHPAYSSNILGLFEPPYNFVQRAINTSLEIALKVIKWLVTLIEEQIYKEGFAAAFKAKGLIQPSLEELRYSAALVLGNSHISSGAPLKLPQNYKAIGGYHIDEQSKPLPKDFKNILDNSKHGVIYFSLGSMAPSKSMPAAIKNGLFEMFRSLKYTVIWKFEDEFQNVPDNVHIVKWAPQQSILAHPNCILFITHGGLLSTTETLHYGVPIIGMPMFGDQVMNIKKAVH…
UGT40B4	AEW43167	JQ070251	Bombyx mori	MNVQTIHLLVLSALACDAYKILLVFPYVSKSHAILGEGYVRNLLKAGHEVTYITPYPKDPAPNLRVIQIAQHALEEKMNSTFTIEKLMHKTHAGMEMFKLVKSFINTANDTVSNTEVQQLMLDPQTHFDVVIAEWMVTEIFSGFGKIFNCPFIWSSSMEAHSLILRLIDEIPHPAYSSNTLGLFEPPYNFFQRAINTLMEIGLKVAKWFSISIEEHIYKEGFAAAFKAKGLVQPSLEELRYSAALVLGNSHVSSGAPLTLPQNYKAIGGYHIDEQSKPLPKEFKNILDNSKHGVIYFSLGSVVSSKSMPAAIKTGLFEMFRSLKYTVIWKFEDDFQNIPDNVHVVKWAPQQSILAHPNCILFITHGGLLSTTETLHYGVPIIGIPIFGDQVMNIKKAVH…
UGT40G1	AEW43168	JQ070252	Bombyx mori	MTKWILFLCVTSLLCTCDAYKVLVVFSMPGKSHSILGYGIVKHLLKRGHEVTYITPFPVDNADPKLKQIDVSSNIDILPKTSLNLNVILEGKVPKVDHGGIHLVMNAVEMNTYNNENVSRLINDPKQKFDIVIAEWMFTEICASYAAIFNAPLIWVSSIQTHWMVTRLIDEALHPAYNTDVVGRNIPPFNFFQRVQNLWILLRTLYQVKNSGQEDFYNIAVVPVIEKRGLVPPTFEDVQFNGSLVLSNSHLSYAPAVRLPQNYKTVGGFHVEEKVEPLPEDLKKVLDSASTGVIYFSMGSNLKSKEMPDRLRKSLIKLFSGLKYTVIWKFEEEFSGLPKNIHVVKWAPQQSILAHPNCVLFITHGGLLSTIESVHFGVPIITIPVFADQFMNAERSARV…
UGT40G2	AEW43169	JQ070253	Bombyx mori	MSKSLIKFLCIASLLCFCDAYKVLVVFSLSGKSHSILGYGIVKHLLKAGHEVTYITAFPEESSDPNLTQIDVSSNMVALPKSYKESLNLKAVLEGKAIPLDFDIIHNLMNAVEMNTYQIENVSKLLNDPEQKFDVVIAEWMFTEICVGYAAIFNAPLIWFSSVQTHWIITKLIDESLHPAYNADAIAHSIPPFNFFQRAHNLWTQLQVFYHLTKGRQETLYANEIVPIIKKRGLVPPSFNDLLYNSSLVLSNTHVSYAAATRLPQNYKPIGGFHIDEEVKPLPEDLKKVMDGASNGVIYFSMGSNLKSKEMPDLLKKELIKMFSDLKYTVLWKFEEEFFDLPENVHMVKWAPQHSILAHPNCVLFITHGGLLSTIESIHFGVPIIAIPVFGDQFINVEW…
UGT40H1	AEW43170	JQ070254	Bombyx mori	MIRRLTIAIAVCFCLGVDAYKILTVFPVPGRSHGILGDAVVRHLLEAGHEVTHITPFPKKEPPPNLVQIDVAANKAAFNEDYIDIKALMTKEFNLKDKNVLFSLMNNISSSTILNENVQRLLRDQSREQFDVIIAEWMFSDLYASFHAVLDCPLIWFSTIEPHWMVLRLIDEYPNPAYTSHFQDSFEVPFTFVERMSVLSSQLTWSLSLNTWVYDLEKYIYDNNIAPIIKKNGKPVPNYDEVRYNGSLLLGNSHVSLGDAIKVPINYKAIGGYHIDGKVKELPPDLQKIMNESKHGVIYFSMGSNLKSKDLPKEIKEGLLKMFSQLKQTVLWKFEENLSPLPENVHLLKWAPQQSILAHPNCILFITHGGLLSTTEAVHFGKPIIGIPVFADQFGNVNR…
UGT40K1	AEW43171	JQ070255	Bombyx mori	MFKLTFLVCCILATQSVSDAYKILVVFPMPGKSHSILGYSVVKHLLKAGHEVTYVTPFVEDNHHPNLTQVDVSSNMRLIPKGGLDLKRVLDKEVNVIDNGFMFYFMKQIQEATLEHEQVKKLLEDPNKTFDIVIVEWMYCELGASYAAVFDVPLIWLSTMEPHWLVTRLIDGNLNPAYNGDSMSSSIPPFTFLQRVKELWIQIHTSFILLNDDQERSYDRLVRPLIEKKGRKAPSFEDLKFNASLVLGNSHVSLGEATGTPQSYKPIAGYHIEEVVKPLPADLKEIMENAKHGVIYFSMGSNLKSTEMPDEMKQNLVKMFGELKQTIIWKFEEDFPNLPKNVHIVNWAPQPSILSHPNCVLFITHGGLLSTTESVHFGVPIVGIPVFGDQFINVQRAVK…
UGT40N1	AEW43172	JQ070256	Bombyx mori	MRSVLGLCLIFLANQVQGYTVLVITALPFRSLNILGASVVSHLLNAGHEVTYITTSPLKEKPKKNYREIDVSANTEIFKGEEMIDIACLMDNKVEMNHIFDLQNITIANALMTFENEDVKKLIQNTNESFDVVIADYIDTEVYAAFSALYGCPLIWLSSLRTNWQTLRLIDEPTNPAYTVSSISMNYPPLNFKQRIEELWAQWKWQIVKRLYIVSQEEKIYDNHFVPFIRKRGIKPPNYEDLIYNASLVLANDHHSLGNLPKTPQNFKQVGGFHISSVVKPLDKVLQNIMDSSKDGVVYFSMGSAWQSKDIPEHIVNELLKVFGNLKQTVIWKFEKNLNDLPKNVHIVQWAPQTSILAHPNCLLFISHGGLLSSTEAIHFGVPIIGIPIFYDQFVNIQK…
UGT40P1	AEW43173	JQ070257	Bombyx mori	MPLWILVVLLTFSYSGAHKILVVFPLPEQSHGILGARFVRHLLNYGHEVTYITPFIEKYTHPNQQQVDVSRNLKLIPENPVNLSSLISKEVSAPGFTETMNFMNLVAVQTLENENVQKLLKNPNLEFDLVILEWNFSELLAGIAAVFDVPYIWVSNLEPHWLIARLAGESFNPIFNSNILSPYIPPLNLYQRVEELWTQITFHFHMYWYNDRIQRNDYERFFGDIIRMKGRESPLFEELKRNGSFVLGNSHLALGHEMRFPNNYKNVGGYHVDEEVKPLSPKLEKLMNNAADGVIYFSMGSKLKSEDLPVDIKKGLMKMFGELKQTVLWKLDDKSIDPPSNVHIFKRVPQQSLLAHSKCVLFITHGGILSTIEAVHYGVPIIGIPAYGDQFLNIERLVR…
UGT40S1	AEW43174	JQ070258	Bombyx mori	MNIKLLISLFSFVLTCDCYKILIVFTTPMKSHNILGEAAAELLLNAGHEVTYVTPFPKESVPDKMRQVDVTYIGKIGLFDLKGYLKNDTVKPMSLRKISYFMHDVNVKAIQNENLQQLLNDPSQRFDAVIVDWLFSEIFVGLASLYDCPLIWMSTMDPHWQILRLVDEMPNPVFLGRCFLDRIVPFRFWERTQELLYQISSLFFKDIEFFSEEDAAFKRLLGPVFARKKKPLPSFNAVRYNASLVLSNSHHSIGYPVKLPPNFISIGGFFIDDKKQRLSLDLQTIMDNAKHGVILFSLGSNLKSKDMPEHLVRSLLNVFSELKQIVIWKVEEQIADLPQNVHVLKWLPQQSILAHSNCILFITHGGLLSITEAYHHGVPLIGIPVFADQFKNVNLVSKK…
UGT41A1	AEW43175	JQ070259	Bombyx mori	MRCLGLLFFLVCVVTSARAYHVLCVFPIPSRSHNSLGKGIVDALLEAGHEVTWVTPYPPSELAKGLKIVDVSATVSISKTVDMHEQRNSNTGVSFVKALAENITRVSLATPALQQAIVQGKYDAVITETFFNDAEAGYGAVLQVPWILMSSIAMMPQLEAIVDEVRSVTTIPLLFNNAPTPMGFWDRLKNVFLHSVMVISDWLDRPKTVAFYESLFAPLATARGVALPPFEEALYNVSVLLVNSHPAFAPPLSLPPNVVEIAGYHIDPKTPPLPKDLQSILDSSPQGVVYFSMGSVLKSSKLSEQTRRELLDVFGSIPQTVLWKFEEDLQDLPKNVHIRSWMPQSSILAHPNMKVFITHGGLLSILETLHYGVPILAVPVFGDQPSNANSAVRNGFAKS…
UGT41A2	AEW43176	JQ070260	Bombyx mori	MRCLQLLLFLVCVVTSARAYHVLCVFPIPSRSHNSLGKGIVEALLGAGHEVTWATPFPPKESTKGLKIIDVSATASVSEMIDMNDQRNADAGIALIRTFAANITRLSLSVPALQQAIVSGKYDAVVTESFFNDAEAGYGAVLQVPWILLSSVSIMPHLEAIIDEVRSITTIPLLFNNAPTPMGFWDRLTNIFIYSAMTISNWLERPNTVAFYESLFAPLAAARGIALPPFEEALYNVSVLLVNSHPAFAPPMSLPPNVVEIGGYHINPETPPLPKDLQHILDSSPQGVVYFSMGSVLKSSRLSERTRREILEVFGSLSQTVLWKFEEELKDLPKNVIVRPWMPQSSILAHPNVKVFITHGGLLSTLETLHYGVPILAVPVFGDQPSNADRAVRHGFAKS…
UGT41A3	AEW43177	JQ070261	Bombyx mori	MRCLGLLFFLVCVVTSARAYHVLCVFPVPSRSHNSLGKGVVDALLGAGHEVTWATPFPPKEPTKGLKIIDVSATISLGQMIDMHQVRNDIPGIVKIKTFATNITRLSLSIPALQQAVISGKYDAVVTESFFNDAEAGYGAVLQVPWIMLSGVSVMPPLEAIVDEVRSVTTIPLMFNNAPIPMGFWDRLINIIIYSAMAIFQRLNRPKTAALYESIFAPLAAARGVTLPPFEEALYNVSLVFVNSHPVFTPPMSLSPNIVEIGGYHINPKTPPLPKDLQQLLDSSPQGVVYFSMGSVLKSSKLSERTRREILEVFGSIPQTVLWKFEEELKDLPKNVIVRSWMPQSSILAHPNVKVFITHGGLLSILETLHYGVPILAVPVFGDQPSNADRAVRSGFAKS…
UGT42A1	AEW43178	JQ070262	Bombyx mori	MAKQTKIKLLLLTFIMSGVHTLNILGVFPYQGRSHFFVFQPYLEELARRGHSVTVISHFPQTKALKNYRDISLANTTKIMENAFSVERSYKSLIEVSFYLMNTGVENCKIMLANKEVQDLWKNKIHFDVAVVEQFNSDCALGLAYKLGIPVVGTNSHVLMPYQYERFGIHYNPSYMTFQFLEGGTKPTLFQRIERTIFHHYYNFIFEYLSQRTNQNTLAQYFDDIPPLNELAREIKIMLFYHNFVLSGPNILPSNVKEVGGYHVAQPKELRPDVKKFIEESEHGIIYISFGSMLKAAATSLDKIEAILGAVAELPQRVIWKWEEGTLPGNPKNIFISNWLPQNDILAHPKVLAFYSHCGQLGTTEAIYHGVPVVGMPVFGDQPANAAAVEESGLGVQIQ…
UGT42A2	AEW43179	JQ070263	Bombyx mori	MRFSVTLELLLVIFCLHKTEVCSLNILGLFPYPGKSHFFVFRPYLEELAKRGHNVTVVSHFPQKVPHQNYHDISLAGKTKILEDVFPLQKSYWTVINILHFILEKGNSDCKTLLNHEDVQKLWKTKQHFDLVVTEQFVSDCSLGLAYKLGAPAIGINSHVIVPWQYERLGIQYHPAYVPFLFLEGGSKPSLYQRFERTILHNYFNYLYKYKYQPIDEETLAEYFDDIPPLDYLAREMKLLLLYHNFVLYGSNLLPSNVIEVGGYHVAKPQELPQDLKIFIEESEHGVIYISFGSMLRASSTPRDKLEAIIAALSELPQRVIWKWDEASLPGNPKNILLSKWLPQNDILAHTKVLAFFSHCGLLGTTEAIYHGVPMIGMPVFGDQPGNAAAIEESGLGLQ…
UGT42B1	AEW43180	JQ070264	Bombyx mori	MKLIYLLLLLVTCYTDGLNILGIYPYQGKSHFFVFRVYLRELAKRGHNVTIISHFPEQDPPANYHDISLAGTIKITEDNQSVRNSYWSVFSAAFYLAISGKENCQVMLANKQVQELIKSKQKFDVVVVEQFNSDCALGVAYKLGAPAIGMSSHTLMPYHYKRLGIPYNPSYVPFHFLEGGTKPSLFHRVERLFFDFFFRTFYYFVSQRSDQNTLAEYFDDIPPLEELARNMKFHLLYHNFILTGSRLFPSNVIEVGGYHVSNANPLTSDLKKFVDEAEHGIIFISFGSVIKSSTMTTDKVEAILEVMKRMPQRFIWKWEDKSLIVDKNKLYVSHWLPQVDILGHPKTLAFLSHAGMGGITEAIHFGVPVVAMPFLGDQPANAADVEESGLGIQLQFRDL…
UGT43B1	AEW43181	JQ070265	Bombyx mori	MNFSLLGLFVFVNQCVSYKILAVFPYNGRSHHNLFSTLVEELALRDHSVTVVNYFPMKNISKLRQIPLEYKVSGSDVVDIDDTLKNLPGILVNFHKALDTARAFKNLANSNCNKLMSNKEIQGIISSKTKFDLVIVEQFVTDCGLAVAFKLNAPIVGITAHILMPWTYSRLGALNHPAYVPNHFIGSGTKPGFWDKIQSALINIAFNIYFKYVIQKSDQMIINSVFEDVPDLDEIGKNISLILLNQYFPLTGSRLYGANVIEVGGLHIKENTTIDDEEIKSFIDKAESDVIYISFGTVASNFPDRIIKEIINFITKSSVKVLWKIDNVGNLNLPKNVLIRKWFPQTAVLCHPKVKAFITHSGMLSSIEAMHCGVPVISVPLFGDQFANAAAATEIGLGV…
UGT44A1	AEW43182	JQ070266	Bombyx mori	MTKRTIVCIFVTIILTTDCYKILGIFPSLDRTNYLTYRDLFKELANRNNDVTLISHFPMSDAPASYRDILLSDRHVYKGLSFESVIASEVSRVPFETLVATKAGNDDCKTLMNNNQVLHLIRTRPQYDVVLVESFNSDCGIALAANLSAPYIALNPKPLQPWHYNRLGINFNAAYVTQTGLSYGKNPWFLDRVRGYILYHITNWVYYVGSQITDHVYLYKYLGDNLPSLETLASNASLVFVNTHQSVFGGISRPDNVIDIGGIHVRPPKIIPTEIERFINEAQHGVVYVNLGSTVKDSTLPAEKLAELLLTFRKLPHRVLWKWDGAAIQNLPRNVMTMKWLPQYDILKHKNVKALITHAGILSTIEAIDAGIPVVAIPLFGDQYGNAAAMQDAGMATIV…
UGT46A1	AEW43183	JQ070267	Bombyx mori	MRAVPFHYILLVFIKDVLPARILGLFPHIGKSHQMAYDPLLRRLAERGHDVTAVTFFPLKDPPEHYRAVSLEGLTEIRVESINMSIYEGHNVFLRLTGLDRIRSHISEIHPLADFALDTCSKLVSFKPLSELLRKEYDVILTENFNSDCMLGLANVYGQKAPIVYLSSCTAMYWALDRFGVTDNPSYVPLVSSIFTTPMTFLQRLENAVLNVYFKVWFRYAIQLKEQKIIEEHFGRKIPDLQEMAKNVSLMLVNAHHSLNGVRPLIPGIVEVGGMHLDKTRRPISQFFERFLNDSEHGVVLFSFGSLIKTSTLPKYKEDIIMKTLSQLKQRVIWKYEDSAEEGTLVGNVLKVKWIPQYDLLQHSKIIAFVGHGGLLGMTESISAGKPMLVIPFFGDQHL…
UGT46A2	AEW43184	JQ070268	Bombyx mori	MRAHIACIVLIAHAVASAKILGLFPHTGKSHQMVFDPLLRRLAEKGHHVTVVSFFPVKNPPANYTNISLESLAKLGVETIDLSWYESSNSILKMTGPEKIYEELTAMQPLSYMAVDVCSKLVGFEPLARTLRQDYDVILVENFNSDCMLGLAHIYGQKAPIIALLSSSLMDWSPSRIGVSDNPSYVPIVTSTFTTPMSFVQRLKNTVLNIYYKLWFRYAIQLKEKEIIENHYGRKIVDLEELARNTTLMFVNVHHSFNGVRPLLPGIVEVGGMHLDHKRKPIPEFFERFLNDSEHGVVLFSFGSLIKTSTLPKYKEDIIMKTLSQLKQRVIWKYEDSAEEGTLVGNVLKVKWIPQYDLLQHSKIIAFVGHGGLLGMTESISAGKPMLVIPFFGDQHLNG…
UGT47A1	AEW43186	JQ070270	Bombyx mori	MRVAWLLWLATVARAARLLVVLPTNTKSHYAMYSRLIEALAKRDHQLTVITHFPVDAPQPNINQISLAGTIPEITNNLTRKYDSLKPNFIRNLEQIISECVNACETVVQQDSFKELLNSTASFDLIIVEVFGSDCFLPLGHRFRAPVVGLLSSVPLPWVNDYLGNPETASYIPSYMMGYGQHMSLWERLSNTIAIILAKILYTYKSRIPSQVIVDRVFGHGNNLQKLAKNYSVILSNSHFSINEVRPLVPGLVEVGGLHLDHSQTLPKNMKKLLDASTDGVIYWSFGSMSRIETIPSEKLSGIFEAISELPQLVFVKMDRRRLTKNITVPDNVYTMDWIPQYATLCHPNVKLFISHGGLLGTQEAVACGVPMLMVPLYADQALNSQSMFDKNVARILDL…
UGT48C1	AEW43187	JQ070271	Bombyx mori	MSYRMMFGTVLFFCAVCLCWGSRVLVVSPVPSRSHQQLTDSIVKTLLDAGHEVTYINRLTEMKRKRLKVITVRPEDGQELDVNDLIERHHTSHKTIELGVVLAKQVIKNEKVRELLQDNQETFDTVIAEWYYTRLLAPLAAVFECPLIWYTACDASWMTSQLMLEQTSPVYSTDLLSSEAALPPYGFRERVMRLARQVYLSGWITYMIHYVESPAYYELYQSVLQHRGLSPSQYERVLYKASLLLINSDPEIGQILPLPPNTKYVGGHHIELPSKALPQNLQDLLDNAKHGAILFSADSKILPWYVKRTLLHVFSQFDQITMWETGEQLTDIPDNVYVFKQLPRLRILNHNNTVLLITNGGTTSLLEAAYFGVPVIGIPLYQDQFVTMDLAHARRRGIK…
UGT50A1	AEW43188	JQ070272	Bombyx mori	MWAGTRWPIIGLPILLVASVCGSDILMITMGGTKSHKIPFWSLAGGLTRRGHNITFISAFPPDFHIAGLEEIAPEGLVSYVKSYMSWDLVGARMRGEEPLPAFDILRYGYEACDALLKDYEMRSFLQSGRTYDLIIIDGTYPECALGITYKMKVPFMYINTVGFYSMPLSNAGNPAPYSVTPFFGRAFTDNMGIIERAMNSAWQIGAMALHGVSMTILQGVLRRHFGSQMPHVYDMSKNVSFILQNAHYTVSYPRPYLPNVAEIACIHCIEPKRLDPEIEEWISGAGDTGFVYVSMGSSVKTSKMPLTAHRMLINALGRLPQRVLWKQDAVQNMTDIPSNVKLLKWSPQQDLLGHPKIKAFITHGGLLSMFETVYHGVPIVTIPVFCDHDANAAKAEVD…
UGT340C1	AEW43158	JQ070242	Bombyx mori	MNIVVFSLLCVATVEPARILGVFPMPSISHQVVFRALTLELAKRGHELVVITTNPVTKGNPIANLTEIDISESYDLIKTLFELCKDMNQLKRGVISDIETMVHSRSTEGMFFLMAHMFKNDEVKKLMHDKTQKFDLVIAEAILHTHLVFGKIFNAPIILFSSLSGFPEVFDIMGAATRHPFIYPSIFRNKFSNLTLLEKLREIYYEYKLTSLYWHMEQLENQMLQEMLGDGAPTVNDLKQHISMLFLNTFPIFDNNRPVPPSIVYLGALHLQPVKELPVDLKQYLDNSKRGVIFVSLGTNVIPALMEKDLLDAFRKAFEILPYDILWKLNGVKLENVSSNVRIQEWFPQRDLLFHPNIKLFVTQGGLQSTDEAIDAGVPLVGIPMLGDQWYNVNKYVEL…
UGT340C2	AEW43159	JQ070243	Bombyx mori	MKSIALYFLLSIFGVESARILGVFPMPSISHQVVFRALSMELARRGHELVIITTDPALPKNRPKDNITEIDISRSYQLLRKFDEYAEKTQPIQKRGVISGVEIMISEHAAGAMFMLMAEVFNSEEVNQLLQDKNQKFDLIISEAIMSFHLIIGKIFNAPVILFSSLYGLPETFETVGAVTRHPILYPHLFRNKFTDLTLFEKIREVYYEARLTLLYWGLQNAENNYLKSRFGENAPTVQQLRENVCMVFLNSFPLFDNNRPVPPNVVYLGALHLQPVKELPEDLKTYLDNSKRGVVYASLGTNVRASAMSKEFLETFIKAFEALPYDILWKIDGDDIKAFPKNVRVQKWFPQRDLLVHPNIVAFVTQGGLQSTDEAIDAGVPLVGIPLIADQWYNVNKY…
UGT33B1	AEW43105	JQ070189	Helicoverpa armigera	MSLALCILVLSITYNDAARILAVFPVPSISHQVVFRPLTQELARRGHEVTVITPDPVFTNEEAPANLTEIDVHFTYDVWKKFYETTSGVNNDLIEQTHTAFDLMNRIFEVQMKVDKVQKILKEQKFDLLLLEACVKPALVLSHILKVPVIQVSSFGPIFFNTATVGSAWHPLLYPINYVLKLNNLTKWDKLKELWSLYKIINVMQQVEQEENKTVKRLFGPDVPAMSELKNNVDMLFVNIHPLWDSNRPVPPSVIHMGGLHQKPQKELPQDLKSYLDSSKNGVVYISFGTNVKPSRLPREKIQILIKVFSELPYDVLWKWDEDELPGRSSNVRIQKWLPQSDLLRHPKIKVFITQGGQQSTDEAITAGVPLIGVPMLGDQWFNVEKYITHEIGVRLDIE…
UGT33B2	AEW43106	JQ070190	Helicoverpa armigera	MLLVSVILLLSITGNDAARILAMFPVPSISHQVVFRPLTQELAKRGHEVTVITPDPAFPKGGGPPTLKEIDVHFTYDVWSKMFAVTSTGEQDMIKQMEVAFNLIANIVEIQLKVDEVQRILKEEKFDLLLVEACARPTLVLSHVFKVPVIQVSSYGPLNFNIDTMGMAWHPLLYPLNLNQRLYNLTMMEKLKEVWNVYRLHNLMNEVEVAENDMAKRLFGPNIATIQELKNNVHMLLMNIHPLWEDNRPVPPSVIYMGGVHQKPEKELPADLKTYLDSSKNGVIYVSFGTNVKPSMLPPEKVRILVKVFSELPYDVLWKWDKDELPGRTSNIKIFKWLPQSDLLRHPKVKVFITQGGLQSTDEAITAGVPLIGFPMLGDQWFNVEKYEYHKIGLRLNMN…
UGT33B3	AEW43107	JQ070191	Helicoverpa armigera	MLPFVLLVFASSITCYDAARILAIFPVPSISHQVVFRPLTQALAKRGHEVTVITPDPAFPKGGAPANLTEIDVHFSYEIMKEMYKVTSSGDATMVQKMRVGFDLIAKVFEDQIQKDVVKDVLKDQKYDLLLLEACARPALMLSHVFKVPVILVSSFGPMNFNVQTIGSAWHPLVFPLSMNQRVYNLTNWEKISELWNLYQLDIVLKEVEEEENVMAKRLFGPDIPPMSELKNNVDMLFLNIHPVWEGNRPVPPSVVYMGGMHQKPVEELPKDLKTYLDSSKHGVIYVRFGTNVQPSLFAPEKIQVLIKVFSELPYDVLWKWDKDELPGRSNNIRIFKWLPQSDLLLHPKVKLFVMQGGLQSTDEALTAGVPMIAFPMLGDQWYNAEQYEYHKIGAKLAI…
UGT33B4	AEW43108	JQ070192	Helicoverpa armigera	MYAQSFLIFTLLVTYNDAAKILAMFPVPSISHQVAFRPLTQELARRGHEVTVITPNPTFPKGGAPANLTEIDVHDISYGIWRKLYEYTSGTTSPTTQTRIAFQMMVQLVEKQLQVDEVQRLIKDEKFDLLFLEAVAPALIVSHIFKAPVIQISSFGPMNFNVETIGAAWHPLLYPNSFSQKLYNMTKWNKLEELWNFYSLEDVVRESDVLEYEMAKRLFGDKAPTVKELRDNVDMLFLNTHRMWEGNRPAPPSVVYMGGLHQMPPKELPKDLKTYLDSSKNGVIYVSFGTNIQPSLFPPERVQMFIKVFSELPYDFLWKYDKDELPGRTSNIRISKWLPQPDLLRHPNVKAFITQGGLQSTDEAISAGVPMVGLPIVADQWYNTEKYVHHKIGVKLDLD…
UGT33B5	AEW43109	JQ070193	Helicoverpa armigera	MSLALFIFLLSITSNDAARILAVFPVPSISHQVVFRPLTQELARRGHEVTVITPDPVFTNGEAPANLTEIDVHFTYEDWKKFYETTSGDDNDLVKQMEIAFDLINRIFEVQMRVDKVQKILKEQKFDLLLLEACARPALVLSHVFKVPVILVSSFGPLIYNSETIGSAMHPLLYPVNFSQRTNNLSKWDKLVELWRLYRIMNVMQQGESEEQVMGKRLFGPDVPPISELKNNVDMLFLNIHPLWDTNRPVPPSVIYMGGLHQKPQKELPTDLKTYLDSSKNGVVYISFGTNVQPSLLPPEKVRILVKVFSELPYDVLWKWDKDELPGRTSNIRISKWLPQSDLLRHPKIKVFITQGGLQSTDAAITAGVPLIGVPMLGDQWYNVDKYVQHEIGVRLDIE…
UGT33B7	AEW43110	JQ070194	Helicoverpa armigera	MISVALFIFTLSVTNNHAAKILAVFPVPSISHQVVFRPLTQELARRGHEVTVITPDPVFPKGEAPANLTEIDVHFTYEEWEKLYKITSAADSDLIKQMRGAFSMIVDVFEIQMKVDEVQKLLKEKFDLILVEACARPAIVLSHVFKAPLIQVSSFGPMNFNVETVGSAWHPLLYPVNLSKRVYNLTMWEKVLELWNFYKLENVMREVEYEENKMTRRLFGPNVPTINELQNNVDMLFLNVHPVWEGNRPVPPSVIYMGGMHQKPVKELPEDLKTYLDSSKNGVIYISFGTNVKPSLLPPDRMKILLNVLSQQPYDVLWKWDKDELPGRTSNIRISKWLPQSDLLRHPKIKVFITQGGLQSTDEAITAGVPLIGVPILGDQWYNVEKYEHHKIGVRLDLE…
UGT33B8	AEW43111	JQ070195	Helicoverpa armigera	MSITLIILLLLSYNEAAKILAVFPAPSISHQVAFRPLTQELARRGHEVTVITPDPAFPKGEAPPNLREIDTHGSYEFLKVLHEEIATGRGDIVKQIQTAMLMMVDVFGYQMKMDEVQKILKEKFDLLMLEACVRTTLILTHVFKVPVIQVSSLGVMGFNVDQIGAAWHPLLYPTSLTQRSYNLTTWEKLKELYNVYKLDKIMKDLETDDNEMAKKLFGPNVPHIRELTNNIDMLFLNINPIWEGNRPVPPNVIYMGGLHQKPASELPKDLKTYLDSSKNGVIYLSFGTNVQPSLLPPEKVQLMIKAFSELPYDVLWKWDKDELPGRTSNIRISKWLPQSDLLRHPKVKLFVMQGGLQSTDEAITAGVPLIGIPMLGDQWFNVEKFVYHKIGVKLVFSTL…
UGT33B9	AEW43112	JQ070196	Helicoverpa armigera	MSISLVLFLLSFSYNDAARILAVFPVASISHQVVFRPLTQELARRGHEVTVITTDPAFPKGGAPANLTEIDVHFTYEYMRKFYKLSSSAEGDVVSQMKFAFEMMIEAFEVQMKSEGVQKILKEGKFDLLLVEACVRQALVLSHVFQVPVIQVASAGPTNFNLDSFGTAWHPLLYPLPFSQRVYNLTNWEKLTEIWKFYQLEDIFNKCGEKEDEANRRVFGPNVPSVAELGNNVEMLFLNVHPFWEDNRPVPPSVIYTGGLHQKPAQELPKDLKSYLDSSKNGVIYISFGTNVQPSLLPPEKVQILVKVFSELPYDVLWKWDKDELPGRTSNIKISKWLPQADLLRHPKIKFFITQGGLQSTDEAITAGVPLIGFPMLGDQWYNAEKYVHHKIGKQLDLA…
UGT33B11	AEW43113	JQ070197	Helicoverpa armigera	MFIALILLFLSCSTNDAAKILAVFPAPSISHQVVFRPLTQELARRGHEVTVITPDPAFPKGEAPANLTEIDVHFSYDSLKEFHKATSSGDGDIVNQFKLVFELLNKVFEDQMKFGEVQRILKDGKFDLLLVEAMARPALALAHVFKVPVIQISSAGPMNFNVVNFGTAWHPLLYPLYFSQRIYNLTTYEKITELWNFYKQDVLMKSLEDYENTMNQRLFGTDVPTVAELTNNVEMLFLNVHPMWEDNRPVPPSVIYMGGLHQKPVKNLPKDLKTYLDSSKNGVIYISFGTNVKPSLLPPEKVQILVKVFSELPYDVLWKWDKDELPGRSNNIKISKWLPQSDLLRHPKIKMFITQGGLQSTDEAITAGVPLIGVPMLGDQWYNVEKYVHHEIGIKIDLK…
UGT33B12	AEW43114	JQ070198	Helicoverpa armigera	MSPILLIFLLSISYNDAAKILAMFPVPSISHQVAFRPLTQELAKRGHEVTVITPDPAFPKGEAPANLTEIDVHFTYEKARKLYEVTSAGNGNLITGMQFAFNMLVEAFEDEIKVDEVQRLIKEEKFDLILVEACTRSALVLSHVFKAPLIAVSSFGTMNFNVETIGASWHPMLYPDSLGKRIYNLSIPEKLVELWDFYKMNYDILGEIEKKEDKMLQRLFGPDTPPLSELKNNVEMLFLNIHPIWEGNRAVPPSVVYMGGVHQKPKKELPEDLKTFLDSSKNGVIYISFGTNVQPSLLPPEKVQILVKAFSELPYDVLWKWDKDELPGRTSNIKISKWLPQSDLLRHPKIKVFVTQGGLQSTDEAITAGVPLIGVPMLGDQWYNTEKYEHHKIGVKLEL…
UGT33F1	AEW43115	JQ070199	Helicoverpa armigera	MIISTFVTCLILIVFPNEAGRILAVFPTPSISHQIVFRPLMHELAKRGHEVTLITTDPVFPKGGAPSNLTEIDVHDISYDLWNKIFMAGTQGSKDDVVHVMDVIFKTIAAIVEAQFNDDGVQKIIKDKSKKFDLIFLEAYVRPALAYSHIYKAPVILMSSFGGVFGNYQALGASEHPILYPVPPCQRLHNLNKWEKIKELYNYYRVIRVFEQLEDSENAMIKKNFGEDTPALSELNNNVDMLFINIHPVFEGIRPVPPSVVYMGGLHQKPEKELPADLKKYLDSSKNGVIYISFGTNVDPTVLPADRIEVLVKTVSQLPYDILWKWNNDVLPGRTENIKISKWLPQSDLLRHPKIKLFVTQGGLQSTDEAVTAGVPLIVMPMFGDQFFNAEQYEFHKIG…
UGT33F2	AEW43116	JQ070200	Helicoverpa armigera	MSLPVLYLLVTCMLISSNEAAKILAVFPVPSISHQVVFRPLTQELAKRGHEVTVITPDPVFKKGEVPSNLTELDVHDISYNIWNENFIKAASKGNKEDMYTQLEIILDTLVEVFEAQLKTDEVKTLIDDKSKKFDLLLVEACVRPALAFSYIYKNVPVILVSSLGAAPLNYELIGAADHPILYPSVLRQRLHNLTTWEKFTELYSHYRIMKIYENNAVLTNKVFRDRFGPEIPTVDELGNNVDLLLLNVHQIFEGIRPVPPSVVYMGGLHQKPIKELPKDLKTYLDSSKNGVIYISFGTNVAPSMLPPERIQILVKVFSQLPYDVLWKWDKDELPGRSKNIRISKWLPQSDLLRHPKVKLFITQGGLQSTDEAITAGVPLIGVPMLADQWFNVEKYVYL…
UGT33F3	AEW43117	JQ070201	Helicoverpa armigera	MNFFLLLTCYILFANSNEAARILAVFPTPSISHQVVFRPLTQELAKRGHEVTVITTDPAFPKGETPANLTEIDVHDISYDIWIKTFMESTKGNKNDVMNVMVSILKGLIAVIDAQLKDDKVKSLIEDKSKKFDLIFIEACARPALAYSYIYKAPVILISSLGGVLDNYATLGASVHPSLYPAITRQRLNNLTLWERVSELYYDYVTIKGSESMEKEEDAMLRKHFGNGIPSLAELKDKVDMLFLNAHPVFEGIRPVPPSVVYLGGLHQKQGKELPKDLKTYLDSSKNGVIYISFGTNVDPAALPADRIEVLVKTFSKLPYDVLWKWNNDVLPGRTDNIRISKWLPQSDLLKHPKIKLFVTQAGLQSTDEAITAGVPLIAIPLNGDQFYNAEKYEYHRIG…
UGT33M1	AEW43119	JQ070203	Helicoverpa armigera	MSVLISALVFCILSVNLIEPARILAVFPVPSISHQVVFRALTQELVRRGHEVTVITPDPAFSQEQRPTNLREIDVHELAYGIWKKIFTSFPRENKDNLADQVKFFLGMGYAVTDAILYDKEVRDLIDNKSDQFDLLMLEACPRPVLGFSSVFKVPVILVSSFGASYGNFEAIGAPINPILYASINRKKSLNLTMWDKIVETYNHYQVISLNEEFEKLEDIMMKKHFGPNTPPLAELANNVDMLFLNVHPVFEGIRPVPPSVIYMGGIHQKPDKELPTDLKTLLDSSSNGVIYLSFGTNMDKSLVTEEKLRIFVNVLSRLPYLVLWKWDTEKLPGQTENIRLSKWWPQSDLLKHPNVKLFITQGGLQSTDEAITAGVPLIGVPMIGDQFLNVERYVHHKI…
UGT33T1	AEW43120	JQ070204	Helicoverpa armigera	MTDFSYFIVVHTLVLLLSQGEAAKILVYINTPSISHQVVFRPLTQALAARGHEVTVVTTDPAFPKGGAPPNLTEIDVHDISYNIWRTEVMKASRGEEIDDILAPLRVMLYAVEKVLEAQLQHPEVQALIKGTKNKHFDLMIAEAAMPMLLAFAHIYKTPVIQASSLGAYFGNYETVGAPTHPFLYPHVMRRKLNNLSVWDKVTELYDQYRLEKLIADAQPFENAIVEKYFGPGIPPVSELLKNVDMLFLNVNPIFGDVRPVPPAVVFMGGLHQNPEKDLPKDLKTFLDSSKHGVIYISYGTNVDPALLPPEKIQAMIGVLSQLPYDVLWKWSKDELPGRTPNIRISKWLPQSDLLKHPKVKLFITQGGLQSTDEAITAGVPLIGMPMIADQWYNVERYV…
UGT34A3	AEW43121	JQ070205	Helicoverpa armigera	MGLKIFCAVFILAFMCHAVKGASILALFSSLSYSDHLVYRGYVSRLAQRGHNVVVMTPYPGHFQFPEVDRIVELDVGQDSSPYWDEFKLLMTNTDDYYPRLKAIDEFSVKLAIAQLKSKPMTALLINPTISFDLVITEADVPLLYAVAEKYKAPHIAITTSSGKIHQYESKGNPIHPILYPDVNSLSYGNLGHWDRISEVYRQYKSRGEYYNNYLPLCELAAKKLFGLKRSLLQVEHDIDLLFVASNPALIGNRPSAPAVVYVDRMHITPGLSLPQELFNLLESSTKGVVYFSLGAVQESEQLAVPLLQTLADSFGELPFTVLWKIANTTMITKPANVITHSWFPQQQVLAHPNVKALITNGGSRSLEEAVFYGVPIIGLPLVKSRKVFINEITKHGAG…
UGT39B2	AEW43122	JQ070206	Helicoverpa armigera	MDALKYVLLLLALAKYSESANILYVVPFTAKSHFIMLRPIGLELARRGHNVTVITGNKEPNPPPNYHQIMVDKKEIWELIGAGGRPNVFSMVNVPAEKFHEGILWKGGIAFTELVLNSTEIKAFLAKDNKFDLVISEQFFQEALNLFAYKYNAPLVLVTTYGNCMRHNIITRNPLQLATVLQEFLDVRDPTSFWGRMRNLYFSMYEYIYWRYFYMEEQEQLVKKYLKDLPQPVPNLYDVERNASLILVNSHFSFDPPTAYLSNVVEIGGSHLSKSDAKLPENLQKVLDNAKHGVVYMNFGSNVRSSELPEDKKKAILNVFRRLKQTVLWKWEEDILENKPENLVVQKWMPQKEILSHPNIRLFVSHGGLIGTQEATFHGVPIVGVPIYADQYNNLLQVQ…
UGT40D1	AEW43123	JQ070207	Helicoverpa armigera	MEKMKICWVLFSIMLAIGDASKILVVYPFPSRSHANLGDGIVRNMLKAGHEVTYITPFEFKNAPPSLRQIDVSNLIDLMPKGLLTIKALMDGNNISLNIAFMTYMVTEIFKGMILNENVQKILTDPNEKFDLVIAEWMMSEIPAGIGAVYDCPFIWISSVEIHWILLRFIDQAPNPAFTVDIMTTYTPPLNFVQRAIELWNQVKLTVLNYVILDRIQDNVYSTYLAPIVEKRGRKAPTLDELRYNVSMIFSNAYVDTSSALSLPQSHKYIGGYHIDEKVKPLPEDLQKLMDGAKNGVIYFSMGSNLKSADMPDELKASLVEMFGSLPYTVLWKFEEVLPNLPSNIHILKWAPQQSILAHPNLRVFITHGGLLSTTETVHFGVPIIGIPVFADQFINVHR…
UGT40D2	AEW43124	JQ070208	Helicoverpa armigera	MEKTKICWVLFSIMLAIGDASKILVVYPLPSRSHANLGDGIVRNMLKAGHEVTYITPYEYKNAPSALRQIDVSSLLDLLPKDLMTLKSLMEGKNMSLHALFMSYMMTEMSKAMIKNENVQKILSDPNEKFDLVIAEWMMSEIPAGFAAVYDCPLIWISSVEIHWMLLQYIDQPSNPAFTVDIMSPYTPPLNFIQRASELWTQIKHMVLNYLILDRIQDYVYSSYLAPFVEQRGRKAPTLHELRYNVSMIFSNAYVDTSSALSLPQNHKYIGGYHIDEKVKPLPEDLQKLMDGAKNGVIYFSMGSNLKSADMPDELKASLVKMFGSLKYTVLWKFEEVLPNLHSNLHIIKWAPQQSILAHPNLRVFITHGGLLSTTEAVHFGVPIIGIPVFGDQFVNVHR…
UGT40F1	AEW43125	JQ070209	Helicoverpa armigera	MGKLNLILLSILLSSCLCDGYRILAVFPTPSVSHGILADNFVKTLLNAGHEVVYISPFKNVNHPKLEITDVSQNVELFSDNIDVKEVMNGSLDLLDTKVLFEIITTITDVTLANPSVQKLLRDPNQKFDVIVAEYFFNNIYSALSAIYDAPFIWFLTIVPHSMILDQIHGPMNPAYSSDYIEARIAPYSFAERVRGLYFTLSLLYNLHVSFPPVEEAIYHKHIPTILKSLGKPIADYKVLTYNVSMVLGNSQVAIESAVPLPPNFKHIGGYHIDDDVKPLPENLKKIFDNAKNGVVFFSLGSNLRSKDLPEDMKQGILKVLGGLKQTVIWKFEESLPNTPKNVHIVQWAPQQSILAQPKLVLFVTHGGLLSTTEAVHFGVPLVVIPVFGDQFMNAHLVE…
UGT40F2	AEW43126	JQ070210	Helicoverpa armigera	MEKLKMWLFGILLCSCLCDGLKILTVFPVPSPSHGILGDNMVKHLLNGGHEVTYITPFKNKNPHPKLHIIDVSANMKLFDPNMLDVKKIMDGDKYMQDNALLFVLMNSIASSTLGNPNVQKMLKDPNTKFDVIIGEFMFSDLYSALPAVLQCPFIWFSTIEAHSMILNQVHGPLNPAYTADYLVARVPPFSFYGRVHELWTLLVGLYHHNFDYHAKEVSDYETLIAPIAREQGKPVPDFNVLKYNASLLLGNTHVAISNAVPLPPCYKHIGGYHIDEEVKPLPEDLQKIMDSAKHGVIYFSMGSNLKSKDLPDELKQGLLKVFGGLKQTVIWKFEENLPNTPKNVHIVQWAPQQSILAHKNLVLFVTHGGLLSITEAVHFGVPLIAIPVFADQYLNANR…
UGT40L1	AEW43127	JQ070211	Helicoverpa armigera	MSHKTAGLLLLSLLVSSEALRILVCFPMTSKSHSILGHGYANRLLEAGHEVVHITSYPSKRIVQNLTEIDISYLQDFFKEQTMNDDAFKLKNMIGKKNFEESVFFFYFVFTMHKNFLTDPNVVKLLSDPKEKFDAVVLEWFFTEITAGIPALLECPLIWACSTEPHWQALRLIDEISNPAYTLDLFSHNRIPLTFWQRAEGLWKVVKRNVQLAIYYPFEKWAYNSIYPEIAAKRGVTMPSYEEAMYNGSFMLLNAHPSIGGSMKLPQNAANIAGYHIETTKPLPKDLQKLMDEAKHGVIYFSMGSIVQSDGMSEEMKKSLLDMFSKYEQTVIWKFESDLTDVPKNVHLVKWAPQPSILAHPNLKLFITHGGQLSTSEAIHYGVPLVGLPVMADQHYNMI…
UGT40M1	AEW43128	JQ070212	Helicoverpa armigera	MKLLVLFSLFFVLCSVESLKVLVLFHMPVKSLSILGTGVVRHLLNAGHEVTYVTVYPLKNPPTKNFRQIDISKNVELVAYDETLTMGYVLEHQIEKNGAYQIQVFSQENARQTFQNENLKKLIQDPNEHFDVVFSDLLESEVYAGLAVLYDCPMIWLYSMGAHWQVLRLIDHGSNPAFTPDYLSPNKLPLSLFERVEELWARVRWQFLKTFITQPEERKIYEETFGPLLAQRGRTLPDYEEVMYNASLIFANEHHAIRDRPATPQNFKYVGGFHIEDPVQPLPKHFQELIENSKHGVIYFSMGSFLKSNSLPKKLVQELLNMFGQLKQTVIWKFETNLPDVPKNVHIVHWAPQPSILAHPNVKIFITHGGLLSSMEAIHFGVPIIGVPVFFDQFTNINK…
UGT40Q1	AEW43129	JQ070213	Helicoverpa armigera	MNNWTLFLLSSICLSHVCAYKILVVFPYPGTSHSILGEGYVRHLLRAGHQVTYLTAIPYKKPHPNLKQVVVASVVEKFEFFKTLDFEKFISKEVDLTDMQVMYETMITVANRSLTHENIQKFLMDTNEKYDLVVAEWLYHHLYSGFAAIYNCPYVWSSSMEPHTAVLSLIDEPGNPAYFPDHMSPVSPPLTFSQRAYELYYLFYLRRVLWSIRGLEQKTYEEVFGPAAAKRGITLPTLEEVKYNSSLMFGNSHISSGDPQRLPINHIPIAGYHIQDVVPALPENLQKIMDEAPYGVIYFSMGSMMKSSTMPTKLKRDFLDVFGTLKETVIWKLEEELTDVPKNVIMVKWAPQPSILAHPNCKLFVTHGGLLSTTETIHYGVPIIGIPLFADQFINVMRA…
UGT40R1	AEW43130	JQ070214	Helicoverpa armigera	MAAATYFLLFSLLSLSSEASKILVVVTMPSRSHGNLGNGVVRELLKGGHEVTYIRIFEYKNPPPNLRQIDVSSNIDLMPKGIMNIKKIMDKDVAANDHITVKMMMLELATKTIEHQNVKKLLEDPSEHFDLVIVDWMLADVPAGLATVFGCPLVWLSPMEVNSLDISLIDGAPHLAYSTGAFSSNMPPFNFLQRAQELWTRIKARYYELKHFDRMELDAYERLIVPYVEKRGRQAPSFYDVRYNASLILGNSHVSMGQALALPQNYKPIGGYHIDEDVKPLPEDLENIMMSAKNGVIYFSMGSHLKSKDWPEKVKRDLLNMFGQLKHTVLWKFEEDLPNLPKNVHILKWAPQASILSHPKCVPFITHGGLLSTTETIHYGVPIIGIPAFGDQFINVKRA…
UGT41B1	AEW43131	JQ070215	Helicoverpa armigera	MKITLVLLLLCLTNSLAYKILCIFPAASKSHDHLSKGVVDALLKAGHEVTWATPFEKKNVPKNLRIIDLTATRAIVEGVDATDTENHSISFVRNFTTVMSRTASENPTLRKVLIEQQFDAVMTTWAFNDFDAGYAAIQQVPWILLSSVGVHPYLESIVDVVRSIPTTPMIIADGEVPMTWQRRWLNGLIYMLMTVDSWFDIPRQAALYESMYAPIAAARGVPLPPFLEAKHNVSILLVNSRESIGTAYSLAPNVVNIAGYHIDENPAPLPKDLQDLMDNSPQGVIYFSMGSIVRSTAMKPHTRDALIKIFSKLPYTVLWKFEEPLDNLPPNLHMRPWMPQTSILAHKNLRLFITHGGLLSTLEAIHVGVPLLAVPVFGDQPGNAERAQRTGYAVRVNYH…
UGT41B2	AEW43132	JQ070216	Helicoverpa armigera	MKLPLAILLLCMSSTWAYKILFVFPAATRSNDVLGKGVVWALLKAGHEVTWAATYKQEAHPNLTIIDLPEAKKIVDSFDPITMADNNNISMSFMKEHTVRICTATAQNAELRKVLVEKQFDAVMTTFYLNEYDAGYAAIQQVPWILFSTVNYHPMLELMVDEVRSIPTTPIVLMECETPMSLPRRWLNGLMYMFLTAYNWYDQPNQVAQYESMFSELAAKRGVPLPPFEEAKHNVSILLVNSHESLQNGYSSPPNVVNIAGYHISEHLAPLPKDLQELMDKSKNGVIFFSMGSILRAAGLDPKKRDALVKMFGKLPYTVIWKYEEPLDNLPPNVHIRPWLPQPTVLAHKNTVAFITHGGQSSTVEAIHAGMPVVVVPVGGDQPANAERAVRMGVALQVD…
UGT41B3	AEW43133	JQ070217	Helicoverpa armigera	MKLPLAVLLLCMSSTWAYKILFVFPAMSRSNDLLAKGVVRALLKGGHEVTWASTYPQKDVHTNLTVIELPDALKIVQSMDAMKALKNVSMSYMANFTTSIAVAASENPQLRKALVEEQFDAVITTWYMNDFEAGYAAIQQVPWILFSSVNYHAILEDMVDEVRSIPTHPMMFNDCEAPMSTWRRWFNGILYIGLNLFTWYDNPRKVGVYEDIFAPLAATRGVPLPPFSEAQHNVSILLVNSHESLAPSISKPPNVINIGGFHLDEDAPPLPKDLQDLLDGSPQGVIYFSLGSVLRSSGIDAKKRDALVKMFGKLPYTVLWKYEEPLDNLPPNVHVRPWLPQPSILAHKNTILFITHGGQSSTVEAIIAGIPIVAVPVMGDQPANAERAVRAGYGLQADF…
UGT41D1	AEW43134	JQ070218	Helicoverpa armigera	MKLHTVLLLASISCTFGYHILVPVPVPSHSHNQLAKGIVDALLKHGHTVTWVTPFPEKAGKNPPKTLKLIDLSHIKHLADIDMTDPKNTQAGITFVKQFSANISLAMMNTPAVKEAITKNQYDAVVTELFFCDFMAGLAAVQQAPWIVLVAMDLYPNAEAQIDEVRSVATTPLLFNPADVPMSFMQRAVNFIIYIAMTVSGWLDQAKTVELYESIFGPIAAARGVALPPFEDAFYNVSIMLVNSHESISPPFSTPPNVVNIAGYHIDENIPPLPKDLQDLMDGSPQGVIYFSMGSVLKSAAFKPELRAALLKIFAKLPYTVLWKFEQPISDLPPNVHVRPWMPQPSILAHPNVKLFITHGGQLSSLEAISAGVPVLAIPVFGDQPSNAERAKKKGYALR…
UGT42B2	AEW43135	JQ070219	Helicoverpa armigera	MKPSALIVTLLSLLVLTDYACSLNILGIFPYHGKSHFIVFRVFLRELAKRGRNVTVISHFPEQDPPKNYHDISLAGSIKAIEGEAPFESSYFTLFLGSLYLATTGVDNCKVLLADDKVQRLIKENPKFDVIVVEQFNSDCALGIAYKFQAPVVGIMSHILMPYHYERLGVPYNPAYVPFHFLEGGTKPSLYHRVERTIFDFYFRMLNRYYTQRSNQNTLAQYFDDIPPLEELGREIKFLLLYHNFILTGSRLFPSNVIEVGGFHVVDAKPLTGDLKKFVEEAEHGVIYISFGSIVKASTMPAEKVQEVLNVMKRLPQRFVWKWEDKTLMVDKDKLYTNSWLPQVDILAHPKTLAFLSHAGNGGTTEAIHYGVPMVAMPVGGDQPANAAAIEESDLGVQL…
UGT42C1	AEW43136	JQ070220	Helicoverpa armigera	MKLNHILFFSFLSVLFNQVLTLNILGVFPYEGKSHFFVFAPYLKELARRGHNLTVVSYFPLEKPMENYHDISLSKDVKILEDAFPIKRSYWTIIQISFFLINSGTENCKTLLDDENVQNLWKSKQKFDLVVTEQFNSDCALGLAHALGAPVVGLTSCVIMPWHYETFGIQYNPAHVPILFLEGGTKPTLYQRIERTILHLYFVYLHKLTCRKENDKTLAKYFKDIPPVDELAQNVNMLLSYSHNSITGPGLLPPNVKEVGGYHVAKPKELPKDLKKFIDEAEHGVIYISFGSMLRATSTPKDKLEAIIGAISELPQRIVWKWEEKNLPGNPKNVFISNWLPQNDILAHPKVLAFYSHCGMLGTTEAIYHGVPMIGMPIFGDQPGNAGAIEESGLGVQID…
UGT43A1	AEW43137	JQ070221	Helicoverpa armigera	MKLFILLIFYCIFKCESYKILAIFPYNGRSHHIYFTALVEELALRKHNVTVINYHPVPALPTLRQISLQEGKENTSDNVNIEEHLKLLSTSSFLSMIYGGAQVFKQMANTNCKKLVNNREIQELIESKESFDIVIAEQFMTDCGLAVAYKLNAPVIGMTAHILMSWTFPRLGAPNHPAYVPNHFFASGNYPNLWNRIKSTIVNFGMNMYYTHVIQKQNQEIVHAVYPDIPPLEELGKNVSLILINQYFPLTGSRLQGSNVVEVGGMHIKENAQIEDKRLKNFLDNAKKDVVFISFGSVAKNFPQKILDEIKNLIKNNSDILFIWKLDASNWEPPTNAYVDKWMSQKAILCHPKVVAFITHSGMLSSSEAMYCGVPIVGVPLFGDQFANAQSGVESGLGV…
UGT44A2	AEW43138	JQ070222	Helicoverpa armigera	MTKHTIFIFYFIATIFATDSYKILGIFPSLDRNNYLTYRGLFRELANRNHEVTLISHFQMPDAPASYKDVLLSDGLHQVYKGLSFESVIVNEVSRVPFETLVATKAGNDDCKTLMNNHQVLHMLRTRPRYDVILVESYNSDCGLALAANLSAPYIAFNPQPLQAWQYNRLGINYNSAYVSQSGLPYGKEPWYFERLKSYILYHLTNWVYYVGSQVTDHVYLYKYLGDELPSLESIASNASLVFVNTHQSVYGGVARPDNVIDIGGIHVRPPKIIPTEIERFINEAEHGVIYVNLGSTVKDSTLPGDKLNELLSTFGKLPLRVLWKWDGGNLQLPRNVMTMRWLPQYDILKHDNVKAFISHAGILSTIEAIDAGVPMVAIPLFGDQYGNAAALQDAGVAA…
UGT46A3	AEW43139	JQ070223	Helicoverpa armigera	MRTLAIIFLAIFAVHNVQPARILGLFPHTGKSHQMVFDPLLKALAERGHDVTVVSFFPIKDPPANYTTVSLEGIAALGLETIDLAYFDNPNTILSILGVEKILKQVTEFQPLADLATGICSKIVDFAPLADALKKSYDVVIVENFNSDCMLGLAHVYGIKGPFVSLSSSALMQWVPDRMGLTDNPSYVPIVSSEFTSKMTFLQRLENTVMNMYYKVWYRYAIQLKEKAIIEKRFGRRIPDLQDFAKNMSVMLVNTFHSMNGVRPLLPGVVEVGGMHLDHSRKPIPHYIERFLNESEHGVVLFSWGSLIKTASIPKYKEDIIVNALSKLKQRVIWKYEDSDEEGTLSGNILKVKWIPQYELLQHPKVIAFIAHGGLLGMTEAISAGKPMLIVPFYGDQPL…
UGT46A4	AEW43140	JQ070224	Helicoverpa armigera	MHLLRILFAIFAVQHVQSANILGIFPHVGKSHFIAFEPLLKHSARTGHQVTVVSFFPQKDPPANYTDVSLREIAQIRKEAVNLQLFERSNKFINSLGLKMFLRQIFSFRPLSDLALNVCSGLVKFQPLAEVMQKHYDVVLIENFNSDCVLGLLHIYKIKAPVISLLSCPMMHWSASRIGLTDNPSFVPTITSQTSSIGSFLERLENSAMYVYFKLWFRYAVQVKERAIIEKRFQRKIPDLDVLARNISMMLVNTHHSLNGVRPLLPGVVEVGGMHLKDKRSKTIPHYIERFLNESEHGVVLFSWGSLIKTASIPKYKEDIIVNALSKLKQRVIWKYEDSDEEGTLSGNILKVKWIPQYELLQHPKVIAFIAHGGLLGMTEAISAGKPMLIVPFYGDQPL…
UGT46B1	AEW43141	JQ070225	Helicoverpa armigera	MLLPIVFMLFAGVSQGYKILALLPYPGKSHHMVFEPVLNELANRGHEVTVVSFFPSAKPIKNRRDVSLVGLAPLNVEVVDLQYLDDPSFFARKFSTQYHLMTKLMDFNLQLCEKVLYSNVFKEFIDAEGAYDVVLAEHFQTDCMMGIVHNYGAPSVGLMSCAVVPWTPARVGADGNPAIFPSIMLPLTDEMTFLEKLENAFNLHFYTLWHKYMNRNEQSVVEARLGRKLPPLEEIAKNFSVMLVNTHYSLNGVRALSPSVVEVGGIHLHNKTVQPLPEDIERWVSESKHGVILFSFGSLIRSSSLPAKRLDALLKVFARLPQRVIWKWETEDIQGLPENVLVLRWLPQYDLLHHPNCVAFITHGGLLSLTEAVEAGVPLVVIPVLGDQPGNAAYAQRAG…
UGT47A2	AEW43142	JQ070226	Helicoverpa armigera	MVITLLLWAVAARAARLLAVLPTNTKSHHAMYGRLLEALARRDHQLTVVTHFPMKNPPPNVQQISLAGTIPEITNNLTVQHDSIKPDFIRNLEQIMKECVDACSTVAKVPAVKALLNSTETFDLVIVEVFGSDCFLPLGKKYEAPVVGLLSSVPLPWVNEQLGNPEATSYVPSYMVGYGQRMTLWERFSNTMAVIIAKVLYRYKSQIPSQAISDRLFGPGPKLESLAENYSLVLSNSHFSINEVRPLVPALVEVGGLHLDDAPILPRQMQKLLDASTEGVIYWSFGSMSRIETIPSETLAQIFNVLSELPQTVFIKMDRRMLARNLTVPDNAYTMEWIPQHATLCHPNVKLFISHGGLLGTQEAVACGVPMLMVPLYADQALNARAMADRGVAEVVTLK…
UGT48A1	AEW43143	JQ070227	Helicoverpa armigera	MKWFTPAVVLCALAQLCACARVLVVFPVASRSHTLLGDHLVNTLLHGGHNVTYITTFTRVKAAERLAVLDISSVTEHDTEQDSVSWVSELPWLPSARVLQAGARTAQRALRHPRVQALLADPAHQYDLVLAEWYYSGLLAPLAAVFECPLVWYSAVDACWLNVQLVHEPTSPTYFVDPMARSLPAMPPSVPDRLYRIARQAYLSTWVYYMTQYVEAPAYYEVYQPAMERRGRSPPPYEEAVRGGALLLLNSQPLLGQAAPLPHSAKYVGTHHLEGAQLALPKLQAIVEDAQHGVIYVNLGGAVSEQLPPETTQELLRVFRQLEQTVVWRHRGQLPHVPGNVHLLDRVPHLALLSHPKTVMLISHGGFLAYMEAMYHGVPLIGLPLKEDQFLTMDLVVSR…
UGT50A2	AEW43144	JQ070228	Helicoverpa armigera	MNLSRWPLLCLPLLVASACCSDILMVTMGGTKSHKMPFWELARGLIRRDHNITFISAFPADFHITGLEEIAPEGLVTYVRNYMSFDLVGARMRGEDQMPVKDILRYGYEACDAFLSDPETRSFLRSGRTFDLVILDGTYPECALGIVYKLKVPFMYINTVGFYTMPLSNSGSPVPYSVTPFFGKGFTDNMGILDRALNTAFHLAILPFHAFSMQILQGVLRRNFGQHMPHVYDMAKNVSFILQNGHYSVSYPRPYLPNVAEVACIHCKEAKILDPEIEEWISGAGETGFVYVSMGSSVRTTKMPLTAHRLLVEALGRLPQRVLWKQDAEQNMTDMPSNIRLFKWLPQQDLLGHPKIKAFVTHGGLLSMFETVYHGVPIVTIPIFCDHDSNAAKAEIDGY…
